# Supplementary material for: Halochromic coordination polymers based on a triarylmethane dye for reversible detection of acids
Source: Dalton Trans. 2016 Dec 5;46(2):465–70. doi: 10.1039/c6dt03969c (PMC5436038; doi:10.1039/c6dt03969c)
Supplement: Supplementary file 2 [file DT-046-C6DT03969C-s002.cif]

# Electronic Supplementary Material (ESI) for Dalton Transactions.
# This journal is © The Royal Society of Chemistry 2016

####################################################################### 
# 
# This file contains crystal structure data downloaded from the 
# Cambridge Structural Database (CSD) hosted by the Cambridge 
# Crystallographic Data Centre (CCDC).
# 
# Full information about CCDC data access policies and citation 
# guidelines are available at http://www.ccdc.cam.ac.uk/access/V1 
# 
# Audit and citation data items may have been added by the CCDC. 
# Please retain this information to preserve the provenance of 
# this file and to allow appropriate attribution of the data. 
# 
#######################################################################

data_mar349b_sq
_database_code_depnum_ccdc_archive 'CCDC 1504745'
_audit_update_record             
;
2016-09-17 deposited with the CCDC.
2016-12-05 downloaded from the CCDC.
;

_audit_creation_method           SHELXL-2013
_chemical_name_systematic        
;
 ?
;
_chemical_name_common            ?
_chemical_melting_point          ?
_chemical_formula_moiety         ?
_chemical_formula_sum            'C81 H75 Cl6 Na O27 Zn4'
_chemical_formula_weight         1977.58

loop_
_atom_type_symbol
_atom_type_description
_atom_type_scat_dispersion_real
_atom_type_scat_dispersion_imag
_atom_type_scat_source
C C 0.0033 0.0016 'International Tables Vol C Tables 4.2.6.8 and 6.1.1.4'
H H 0.0000 0.0000 'International Tables Vol C Tables 4.2.6.8 and 6.1.1.4'
O O 0.0106 0.0060 'International Tables Vol C Tables 4.2.6.8 and 6.1.1.4'
Cl Cl 0.1484 0.1585 'International Tables Vol C Tables 4.2.6.8 and 6.1.1.4'
Zn Zn 0.2839 1.4301 'International Tables Vol C Tables 4.2.6.8 and 6.1.1.4'
Na Na 0.0362 0.0249 'International Tables Vol C Tables 4.2.6.8 and 6.1.1.4'

_space_group_crystal_system      trigonal
_space_group_IT_number           148
_space_group_name_H-M_alt        'R -3 :H'
_space_group_name_Hall           '-R 3'

_shelx_space_group_comment       
;
The symmetry employed for this shelxl refinement is uniquely defined
by the following loop, which should always be used as a source of
symmetry information in preference to the above space-group names.
They are only intended as comments.
;

loop_
_space_group_symop_operation_xyz
'x, y, z'
'-y, x-y, z'
'-x+y, -x, z'
'x+2/3, y+1/3, z+1/3'
'-y+2/3, x-y+1/3, z+1/3'
'-x+y+2/3, -x+1/3, z+1/3'
'x+1/3, y+2/3, z+2/3'
'-y+1/3, x-y+2/3, z+2/3'
'-x+y+1/3, -x+2/3, z+2/3'
'-x, -y, -z'
'y, -x+y, -z'
'x-y, x, -z'
'-x+2/3, -y+1/3, -z+1/3'
'y+2/3, -x+y+1/3, -z+1/3'
'x-y+2/3, x+1/3, -z+1/3'
'-x+1/3, -y+2/3, -z+2/3'
'y+1/3, -x+y+2/3, -z+2/3'
'x-y+1/3, x+2/3, -z+2/3'

_cell_length_a                   19.0345(2)
_cell_length_b                   19.0345(2)
_cell_length_c                   41.0567(5)
_cell_angle_alpha                90
_cell_angle_beta                 90
_cell_angle_gamma                120
_cell_volume                     12882.4(3)
_cell_formula_units_Z            6
_cell_measurement_temperature    130(2)
_cell_measurement_reflns_used    8169
_cell_measurement_theta_min      4.09
_cell_measurement_theta_max      29.24

_exptl_crystal_description       block
_exptl_crystal_colour            brown
_exptl_crystal_density_meas      ?
_exptl_crystal_density_method    ?
_exptl_crystal_density_diffrn    1.529
_exptl_crystal_F_000             6060
_exptl_transmission_factor_min   ?
_exptl_transmission_factor_max   ?
_exptl_crystal_size_max          0.260
_exptl_crystal_size_mid          0.160
_exptl_crystal_size_min          0.150
_exptl_absorpt_coefficient_mu    1.373
_shelx_estimated_absorpt_T_min   0.717
_shelx_estimated_absorpt_T_max   0.821
_exptl_absorpt_correction_type   multi-scan
_exptl_absorpt_correction_T_min  0.70592
_exptl_absorpt_correction_T_max  1.00000
_exptl_absorpt_process_details   
;
CrysAlisPro, Agilent Technologies,
Version 1.171.37.35 (release 13-08-2014 CrysAlis171 .NET)
(compiled Aug 13 2014,18:06:01)
Empirical absorption correction using spherical harmonics,
 implemented in SCALE3 ABSPACK scaling algorithm.
;

_exptl_special_details           
;
 ?
;

_diffrn_ambient_temperature      130(2)
_diffrn_radiation_probe          x-ray
_diffrn_radiation_source         'fine-focus sealed tube'
_diffrn_radiation_monochromator  graphite
_diffrn_radiation_wavelength     0.71073
_diffrn_radiation_type           MoK\a
_diffrn_source                   'sealed X-ray tube'
_diffrn_measurement_device       'four-circle diffractometer'
_diffrn_measurement_device_type  'New Xcalibur, AtlasS2'
_diffrn_measurement_method       '\w scans'
_diffrn_detector                 'CCD plate'
_diffrn_detector_type            AtlasS2
_diffrn_detector_area_resol_mean 10.6168
_diffrn_reflns_number            16264
_diffrn_reflns_av_unetI/netI     0.0247
_diffrn_reflns_av_R_equivalents  0.0179
_diffrn_reflns_limit_h_min       -23
_diffrn_reflns_limit_h_max       25
_diffrn_reflns_limit_k_min       -23
_diffrn_reflns_limit_k_max       24
_diffrn_reflns_limit_l_min       -56
_diffrn_reflns_limit_l_max       39
_diffrn_reflns_theta_min         3.307
_diffrn_reflns_theta_max         29.516
_diffrn_reflns_theta_full        26.500
_diffrn_measured_fraction_theta_max 0.853
_diffrn_measured_fraction_theta_full 0.997
_diffrn_reflns_Laue_measured_fraction_max 0.853
_diffrn_reflns_Laue_measured_fraction_full 0.997
_diffrn_reflns_point_group_measured_fraction_max 0.853
_diffrn_reflns_point_group_measured_fraction_full 0.997
_reflns_number_total             6829
_reflns_number_gt                5810
_reflns_threshold_expression     'I > 2\s(I)'
_reflns_Friedel_coverage         0.000
_reflns_Friedel_fraction_max     .
_reflns_Friedel_fraction_full    .

_reflns_special_details          
;
 Reflections were merged by SHELXL according to the crystal
 class for the calculation of statistics and refinement.
 
 Structure factors included contributions from the .fab file.
 
 _reflns_Friedel_fraction is defined as the number of unique
 Friedel pairs measured divided by the number that would be
 possible theoretically, ignoring centric projections and
 systematic absences.
;

_computing_data_collection       
;
CrysAlisPro, Agilent Technologies,
Version 1.171.37.35 (release 13-08-2014 CrysAlis171 .NET)
(compiled Aug 13 2014,18:06:01)
;
_computing_cell_refinement       
;
CrysAlisPro, Agilent Technologies,
Version 1.171.37.35 (release 13-08-2014 CrysAlis171 .NET)
(compiled Aug 13 2014,18:06:01)
;
_computing_data_reduction        
;
CrysAlisPro, Agilent Technologies,
Version 1.171.37.35 (release 13-08-2014 CrysAlis171 .NET)
(compiled Aug 13 2014,18:06:01)
;
_computing_structure_solution    'SHELXS-2013 (Sheldrick, 2013)'
_computing_structure_refinement  'SHELXL-2013 (Sheldrick, 2013)'
_computing_molecular_graphics    'SHELXTL (Bruker-AXS, 2004)'
_computing_publication_material  'CIFTAB-2013 (Sheldrick, 2013)'

_refine_special_details          ', SQUEEZE'
_refine_ls_structure_factor_coef Fsqd
_refine_ls_matrix_type           full
_refine_ls_weighting_scheme      calc
_refine_ls_weighting_details     
'w=1/[\s^2^(Fo^2^)+(0.0598P)^2^+61.0500P] where P=(Fo^2^+2Fc^2^)/3'
_atom_sites_solution_primary     direct
_atom_sites_solution_secondary   difmap
_atom_sites_solution_hydrogens   geom
_refine_ls_hydrogen_treatment    constr
_refine_ls_extinction_method     none
_refine_ls_extinction_coef       .
_refine_ls_number_reflns         6829
_refine_ls_number_parameters     349
_refine_ls_number_restraints     0
_refine_ls_R_factor_all          0.0489
_refine_ls_R_factor_gt           0.0392
_refine_ls_wR_factor_ref         0.1169
_refine_ls_wR_factor_gt          0.1100
_refine_ls_goodness_of_fit_ref   1.054
_refine_ls_restrained_S_all      1.054
_refine_ls_shift/su_max          0.002
_refine_ls_shift/su_mean         0.000

loop_
_atom_site_label
_atom_site_type_symbol
_atom_site_fract_x
_atom_site_fract_y
_atom_site_fract_z
_atom_site_U_iso_or_equiv
_atom_site_adp_type
_atom_site_occupancy
_atom_site_site_symmetry_order
_atom_site_calc_flag
_atom_site_refinement_flags_posn
_atom_site_refinement_flags_adp
_atom_site_refinement_flags_occupancy
_atom_site_disorder_assembly
_atom_site_disorder_group
Zn1 Zn 0.85001(2) 0.48804(2) 0.47840(2) 0.01462(9) Uani 1 1 d . . . . .
Zn2 Zn 0.3333 0.6667 0.42333(2) 0.01241(11) Uani 1 3 d S T P . .
Na1 Na 0.6667 0.3333 0.50328(4) 0.0134(3) Uani 1 3 d S T P . .
O1M O 0.97984(11) 0.53498(12) 0.46652(5) 0.0248(4) Uani 1 1 d . . . . .
O11 O 0.61436(11) 0.45207(11) 0.46205(5) 0.0239(4) Uani 1 1 d . . . . .
O12 O 0.72743(11) 0.45192(11) 0.47580(5) 0.0211(4) Uani 1 1 d . . . . .
O13 O 0.87052(11) 0.58803(11) 0.45607(5) 0.0206(4) Uani 1 1 d . . . . .
O14 O 0.50377(10) 0.62389(11) 0.47462(4) 0.0173(3) Uani 1 1 d . . . . .
O15 O 0.41038(10) 0.65150(11) 0.45604(4) 0.0168(3) Uani 1 1 d . . . . .
O16 O 0.36703(10) 0.60420(10) 0.39252(4) 0.0159(3) Uani 1 1 d . . . . .
C101 C 0.69007(15) 0.48142(15) 0.46061(6) 0.0179(5) Uani 1 1 d . . . . .
C102 C 0.73543(15) 0.55470(14) 0.43965(6) 0.0162(5) Uani 1 1 d . . . . .
C103 C 0.82233(14) 0.60211(14) 0.43876(6) 0.0161(5) Uani 1 1 d . . . . .
C104 C 0.85859(15) 0.67113(15) 0.41708(6) 0.0173(5) Uani 1 1 d . . . . .
C105 C 0.81099(15) 0.68560(16) 0.39641(6) 0.0188(5) Uani 1 1 d . . . . .
H105 H 0.8363 0.7279 0.3808 0.023 Uiso 1 1 calc R U . . .
C106 C 0.72472(15) 0.63945(15) 0.39748(6) 0.0173(5) Uani 1 1 d . . . . .
C107 C 0.68937(15) 0.57529(15) 0.41985(6) 0.0164(5) Uani 1 1 d . . . . .
H107 H 0.6319 0.5449 0.4215 0.020 Uiso 1 1 calc R U . . .
C108 C 0.94922(16) 0.72569(16) 0.41797(7) 0.0231(5) Uani 1 1 d . . . . .
H10A H 0.9725 0.7058 0.4344 0.035 Uiso 1 1 calc R U . . .
H10B H 0.9622 0.7810 0.4235 0.035 Uiso 1 1 calc R U . . .
H10C H 0.9720 0.7258 0.3966 0.035 Uiso 1 1 calc R U . . .
C109 C 0.46577(14) 0.63507(14) 0.45147(6) 0.0142(4) Uani 1 1 d . . . . .
C110 C 0.49171(14) 0.62993(14) 0.41740(6) 0.0139(4) Uani 1 1 d . . . . .
C111 C 0.43959(14) 0.61966(14) 0.38973(6) 0.0138(4) Uani 1 1 d . . . . .
C112 C 0.47308(15) 0.62740(14) 0.35735(6) 0.0154(5) Uani 1 1 d . . . . .
C113 C 0.54857(15) 0.63815(15) 0.35363(6) 0.0169(5) Uani 1 1 d . . . . .
H113 H 0.5698 0.6441 0.3322 0.020 Uiso 1 1 calc R U . . .
C114 C 0.59781(14) 0.64088(15) 0.38061(6) 0.0168(5) Uani 1 1 d . . . . .
C115 C 0.56674(15) 0.63734(14) 0.41240(6) 0.0154(4) Uani 1 1 d . . . . .
H115 H 0.5985 0.6402 0.4307 0.018 Uiso 1 1 calc R U . . .
C116 C 0.42257(15) 0.62532(16) 0.32899(6) 0.0178(5) Uani 1 1 d . . . . .
H11A H 0.3705 0.6173 0.3369 0.027 Uiso 1 1 calc R U . . .
H11B H 0.4131 0.5806 0.3145 0.027 Uiso 1 1 calc R U . . .
H11C H 0.4511 0.6767 0.3171 0.027 Uiso 1 1 calc R U . . .
C117 C 0.67670(15) 0.65466(15) 0.37500(6) 0.0178(5) Uani 1 1 d . . . . .
C118 C 0.71167(15) 0.68638(18) 0.34206(6) 0.0218(5) Uani 1 1 d . . . . .
C119 C 0.71442(18) 0.6353(2) 0.31823(7) 0.0304(6) Uani 1 1 d . . . . .
C120 C 0.74194(19) 0.6624(2) 0.28679(7) 0.0382(8) Uani 1 1 d . . . . .
H120 H 0.7441 0.6268 0.2711 0.046 Uiso 1 1 calc R U . . .
C121 C 0.76581(18) 0.7407(2) 0.27882(8) 0.0394(8) Uani 1 1 d . . . . .
H121 H 0.7836 0.7591 0.2573 0.047 Uiso 1 1 calc R U . . .
C122 C 0.76468(17) 0.7941(2) 0.30140(8) 0.0365(8) Uani 1 1 d . . . . .
H122 H 0.7818 0.8486 0.2955 0.044 Uiso 1 1 calc R U . . .
C123 C 0.73792(16) 0.76623(18) 0.33295(7) 0.0266(6) Uani 1 1 d . . . . .
Cl1 Cl 0.67733(7) 0.53390(6) 0.32724(2) 0.0504(2) Uani 1 1 d . . . . .
Cl2 Cl 0.73947(5) 0.83353(5) 0.36198(2) 0.03462(18) Uani 1 1 d . . . . .
O1 O 0.70053(15) 0.61821(16) 0.52489(8) 0.0531(7) Uani 1 1 d . . . . .
C1 C 0.7346(2) 0.6876(2) 0.50398(9) 0.0420(8) Uani 1 1 d . . . . .
H1A H 0.7132 0.7240 0.5096 0.050 Uiso 1 1 calc R U . . .
H1B H 0.7212 0.6708 0.4809 0.050 Uiso 1 1 calc R U . . .
C2 C 0.8257(2) 0.7302(3) 0.50933(11) 0.0539(10) Uani 1 1 d . . . . .
H2A H 0.8538 0.7273 0.4895 0.065 Uiso 1 1 calc R U . . .
H2B H 0.8472 0.7879 0.5151 0.065 Uiso 1 1 calc R U . . .
C3 C 0.8368(3) 0.6848(3) 0.53719(13) 0.0659(13) Uani 1 1 d . . . . .
H3A H 0.8867 0.6814 0.5344 0.079 Uiso 1 1 calc R U . . .
H3B H 0.8394 0.7109 0.5583 0.079 Uiso 1 1 calc R U . . .
C4 C 0.7635(2) 0.6037(3) 0.53501(10) 0.0484(9) Uani 1 1 d . . . . .
H4A H 0.7713 0.5694 0.5190 0.058 Uiso 1 1 calc R U . . .
H4B H 0.7506 0.5761 0.5564 0.058 Uiso 1 1 calc R U . . .

loop_
_atom_site_aniso_label
_atom_site_aniso_U_11
_atom_site_aniso_U_22
_atom_site_aniso_U_33
_atom_site_aniso_U_23
_atom_site_aniso_U_13
_atom_site_aniso_U_12
Zn1 0.01659(15) 0.01305(14) 0.01489(15) 0.00059(10) -0.00047(10) 0.00790(11)
Zn2 0.01199(14) 0.01199(14) 0.0132(2) 0.000 0.000 0.00600(7)
Na1 0.0132(5) 0.0132(5) 0.0138(7) 0.000 0.000 0.0066(2)
O1M 0.0192(9) 0.0242(10) 0.0329(11) 0.0038(8) 0.0040(8) 0.0122(8)
O11 0.0159(9) 0.0219(9) 0.0325(10) 0.0126(8) 0.0055(8) 0.0084(7)
O12 0.0189(9) 0.0188(9) 0.0254(9) 0.0080(7) -0.0001(7) 0.0092(7)
O13 0.0161(8) 0.0183(9) 0.0273(10) 0.0063(7) -0.0035(7) 0.0086(7)
O14 0.0179(8) 0.0233(9) 0.0137(8) -0.0003(7) -0.0007(7) 0.0125(7)
O15 0.0168(8) 0.0217(9) 0.0159(8) -0.0014(7) -0.0005(7) 0.0126(7)
O16 0.0138(8) 0.0161(8) 0.0193(8) -0.0041(7) -0.0010(6) 0.0085(7)
C101 0.0195(12) 0.0159(11) 0.0189(12) 0.0013(9) 0.0001(9) 0.0092(10)
C102 0.0161(11) 0.0147(11) 0.0184(12) 0.0037(9) 0.0027(9) 0.0081(9)
C103 0.0151(11) 0.0149(11) 0.0184(11) 0.0009(9) -0.0001(9) 0.0077(9)
C104 0.0148(11) 0.0168(11) 0.0203(12) 0.0027(9) 0.0016(9) 0.0079(9)
C105 0.0156(11) 0.0205(12) 0.0209(12) 0.0056(10) 0.0025(9) 0.0096(10)
C106 0.0157(11) 0.0212(12) 0.0175(11) 0.0044(9) 0.0018(9) 0.0112(10)
C107 0.0147(11) 0.0175(11) 0.0183(11) 0.0022(9) 0.0021(9) 0.0090(9)
C108 0.0164(12) 0.0223(13) 0.0282(14) 0.0087(11) 0.0007(10) 0.0079(10)
C109 0.0133(10) 0.0114(10) 0.0155(11) -0.0008(8) -0.0006(9) 0.0045(9)
C110 0.0151(11) 0.0123(10) 0.0144(11) 0.0000(8) -0.0004(8) 0.0069(9)
C111 0.0136(10) 0.0100(10) 0.0185(11) -0.0015(8) -0.0010(9) 0.0065(9)
C112 0.0169(11) 0.0131(10) 0.0173(11) 0.0015(9) -0.0012(9) 0.0085(9)
C113 0.0175(11) 0.0187(11) 0.0162(11) 0.0026(9) 0.0014(9) 0.0105(10)
C114 0.0147(11) 0.0189(11) 0.0181(12) 0.0050(9) 0.0026(9) 0.0094(9)
C115 0.0159(11) 0.0153(11) 0.0149(11) 0.0028(9) 0.0003(9) 0.0078(9)
C116 0.0178(11) 0.0218(12) 0.0155(11) -0.0001(9) -0.0020(9) 0.0111(10)
C117 0.0177(11) 0.0201(12) 0.0168(11) 0.0057(9) 0.0022(9) 0.0102(10)
C118 0.0147(11) 0.0349(15) 0.0183(12) 0.0085(11) 0.0022(9) 0.0143(11)
C119 0.0244(14) 0.0445(18) 0.0264(14) 0.0038(13) 0.0029(11) 0.0202(13)
C120 0.0255(15) 0.067(2) 0.0213(14) 0.0001(15) 0.0023(12) 0.0229(16)
C121 0.0170(13) 0.067(2) 0.0213(14) 0.0113(15) 0.0026(11) 0.0108(15)
C122 0.0170(13) 0.0476(19) 0.0348(17) 0.0224(15) 0.0012(12) 0.0085(13)
C123 0.0152(12) 0.0350(15) 0.0278(14) 0.0115(12) 0.0010(10) 0.0111(11)
Cl1 0.0749(7) 0.0459(5) 0.0405(5) -0.0035(4) 0.0047(4) 0.0377(5)
Cl2 0.0319(4) 0.0270(4) 0.0424(4) 0.0101(3) 0.0031(3) 0.0128(3)
O1 0.0310(13) 0.0392(14) 0.094(2) 0.0092(14) 0.0007(13) 0.0215(11)
C1 0.052(2) 0.047(2) 0.0397(19) -0.0098(16) -0.0011(16) 0.0339(18)
C2 0.044(2) 0.050(2) 0.063(3) -0.0042(19) 0.0155(19) 0.0198(19)
C3 0.042(2) 0.085(3) 0.075(3) -0.007(3) -0.008(2) 0.035(2)
C4 0.053(2) 0.060(2) 0.053(2) 0.0001(19) -0.0008(18) 0.043(2)

_geom_special_details            
;
 All esds (except the esd in the dihedral angle between two l.s. planes)
 are estimated using the full covariance matrix.  The cell esds are taken
 into account individually in the estimation of esds in distances, angles
 and torsion angles; correlations between esds in cell parameters are only
 used when they are defined by crystal symmetry.  An approximate (isotropic)
 treatment of cell esds is used for estimating esds involving l.s. planes.
;

loop_
_geom_bond_atom_site_label_1
_geom_bond_atom_site_label_2
_geom_bond_distance
_geom_bond_site_symmetry_2
_geom_bond_publ_flag
Zn1 Na1 3.4084(6) . ?
Zn1 O1M 2.2216(19) . ?
Zn1 O11 1.9618(18) 3_665 ?
Zn1 O12 2.0794(18) . ?
Zn1 O13 1.9680(18) . ?
Zn1 O14 1.9908(17) 12_656 ?
Zn2 Na1 3.0130(16) 10_666 ?
Zn2 O15 2.1121(17) . ?
Zn2 O15 2.1121(17) 2_665 ?
Zn2 O15 2.1121(17) 3_565 ?
Zn2 O16 2.0465(17) 2_665 ?
Zn2 O16 2.0465(17) 3_565 ?
Zn2 O16 2.0466(17) . ?
Na1 Zn1 3.4083(6) 3_665 ?
Na1 Zn1 3.4085(6) 2_655 ?
Na1 Zn2 3.0131(16) 10_666 ?
Na1 O12 2.2572(19) 3_665 ?
Na1 O12 2.2573(19) . ?
Na1 O12 2.2573(19) 2_655 ?
Na1 O15 2.334(2) 10_666 ?
Na1 O15 2.334(2) 11_556 ?
Na1 O15 2.334(2) 12_656 ?
O11 Zn1 1.9618(18) 2_655 ?
O11 C101 1.260(3) . ?
O12 C101 1.268(3) . ?
O13 C103 1.290(3) . ?
O14 Zn1 1.9908(17) 11_566 ?
O14 C109 1.275(3) . ?
O15 Na1 2.334(2) 10_666 ?
O15 C109 1.255(3) . ?
O16 C111 1.265(3) . ?
C101 C102 1.492(3) . ?
C102 C103 1.435(3) . ?
C102 C107 1.388(3) . ?
C103 C104 1.445(3) . ?
C104 C105 1.366(3) . ?
C104 C108 1.505(3) . ?
C105 H105 0.9500 . ?
C105 C106 1.424(3) . ?
C106 C107 1.402(3) . ?
C106 C117 1.427(3) . ?
C107 H107 0.9500 . ?
C108 H10A 0.9800 . ?
C108 H10B 0.9800 . ?
C108 H10C 0.9800 . ?
C109 C110 1.503(3) . ?
C110 C111 1.456(3) . ?
C110 C115 1.378(3) . ?
C111 C112 1.449(3) . ?
C112 C113 1.355(3) . ?
C112 C116 1.498(3) . ?
C113 H113 0.9500 . ?
C113 C114 1.435(3) . ?
C114 C115 1.421(3) . ?
C114 C117 1.408(3) . ?
C115 H115 0.9500 . ?
C116 H11A 0.9800 . ?
C116 H11B 0.9800 . ?
C116 H11C 0.9800 . ?
C117 C118 1.495(3) . ?
C118 C119 1.399(4) . ?
C118 C123 1.393(4) . ?
C119 C120 1.392(4) . ?
C119 Cl1 1.731(3) . ?
C120 H120 0.9500 . ?
C120 C121 1.364(5) . ?
C121 H121 0.9500 . ?
C121 C122 1.384(5) . ?
C122 H122 0.9500 . ?
C122 C123 1.396(4) . ?
C123 Cl2 1.739(3) . ?
O1 C1 1.430(5) . ?
O1 C4 1.420(4) . ?
C1 H1A 0.9900 . ?
C1 H1B 0.9900 . ?
C1 C2 1.519(6) . ?
C2 H2A 0.9900 . ?
C2 H2B 0.9900 . ?
C2 C3 1.511(7) . ?
C3 H3A 0.9900 . ?
C3 H3B 0.9900 . ?
C3 C4 1.478(6) . ?
C4 H4A 0.9900 . ?
C4 H4B 0.9900 . ?

loop_
_geom_angle_atom_site_label_1
_geom_angle_atom_site_label_2
_geom_angle_atom_site_label_3
_geom_angle
_geom_angle_site_symmetry_1
_geom_angle_site_symmetry_3
_geom_angle_publ_flag
O1M Zn1 Na1 149.97(5) . . ?
O11 Zn1 Na1 71.46(6) 3_665 . ?
O11 Zn1 O1M 83.14(8) 3_665 . ?
O11 Zn1 O12 95.57(8) 3_665 . ?
O11 Zn1 O13 131.98(8) 3_665 . ?
O11 Zn1 O14 111.36(8) 3_665 12_656 ?
O12 Zn1 Na1 40.08(5) . . ?
O12 Zn1 O1M 163.81(7) . . ?
O13 Zn1 Na1 126.69(5) . . ?
O13 Zn1 O1M 82.29(7) . . ?
O13 Zn1 O12 86.73(7) . . ?
O13 Zn1 O14 113.73(8) . 12_656 ?
O14 Zn1 Na1 86.08(6) 12_656 . ?
O14 Zn1 O1M 88.60(7) 12_656 . ?
O14 Zn1 O12 106.77(7) 12_656 . ?
O15 Zn2 Na1 50.52(5) . 10_666 ?
O15 Zn2 Na1 50.52(5) 2_665 10_666 ?
O15 Zn2 Na1 50.52(5) 3_565 10_666 ?
O15 Zn2 O15 83.89(7) 2_665 . ?
O15 Zn2 O15 83.89(7) 3_565 . ?
O15 Zn2 O15 83.90(7) 2_665 3_565 ?
O16 Zn2 Na1 128.18(5) . 10_666 ?
O16 Zn2 Na1 128.19(5) 2_665 10_666 ?
O16 Zn2 Na1 128.19(5) 3_565 10_666 ?
O16 Zn2 O15 82.70(7) . . ?
O16 Zn2 O15 82.70(7) 2_665 2_665 ?
O16 Zn2 O15 82.70(7) 3_565 3_565 ?
O16 Zn2 O15 112.50(7) . 3_565 ?
O16 Zn2 O15 112.50(7) 2_665 . ?
O16 Zn2 O15 112.50(7) 3_565 2_665 ?
O16 Zn2 O15 157.45(7) 3_565 . ?
O16 Zn2 O15 157.46(7) . 2_665 ?
O16 Zn2 O15 157.46(7) 2_665 3_565 ?
O16 Zn2 O16 85.80(7) 2_665 . ?
O16 Zn2 O16 85.80(7) 3_565 . ?
O16 Zn2 O16 85.80(7) 3_565 2_665 ?
Zn1 Na1 Zn1 111.43(2) . 2_655 ?
Zn1 Na1 Zn1 111.43(2) 3_665 . ?
Zn1 Na1 Zn1 111.43(2) 3_665 2_655 ?
Zn2 Na1 Zn1 107.44(3) 10_666 . ?
Zn2 Na1 Zn1 107.44(3) 10_666 2_655 ?
Zn2 Na1 Zn1 107.44(3) 10_666 3_665 ?
O12 Na1 Zn1 36.38(5) . . ?
O12 Na1 Zn1 36.38(5) 2_655 2_655 ?
O12 Na1 Zn1 36.38(5) 3_665 3_665 ?
O12 Na1 Zn1 75.05(5) . 2_655 ?
O12 Na1 Zn1 75.05(5) 2_655 3_665 ?
O12 Na1 Zn1 75.05(5) 3_665 . ?
O12 Na1 Zn1 127.86(7) . 3_665 ?
O12 Na1 Zn1 127.86(7) 2_655 . ?
O12 Na1 Zn1 127.86(7) 3_665 2_655 ?
O12 Na1 Zn2 119.99(6) . 10_666 ?
O12 Na1 Zn2 119.99(6) 2_655 10_666 ?
O12 Na1 Zn2 120.00(6) 3_665 10_666 ?
O12 Na1 O12 97.19(8) . 2_655 ?
O12 Na1 O12 97.19(8) 3_665 . ?
O12 Na1 O12 97.19(8) 3_665 2_655 ?
O12 Na1 O15 83.17(6) . 12_656 ?
O12 Na1 O15 83.17(6) 2_655 10_666 ?
O12 Na1 O15 83.17(6) 3_665 11_556 ?
O12 Na1 O15 105.88(7) . 10_666 ?
O12 Na1 O15 105.88(7) 2_655 11_556 ?
O12 Na1 O15 105.88(7) 3_665 12_656 ?
O12 Na1 O15 156.73(8) . 11_556 ?
O12 Na1 O15 156.73(8) 2_655 12_656 ?
O12 Na1 O15 156.73(8) 3_665 10_666 ?
O15 Na1 Zn1 63.13(4) 10_666 2_655 ?
O15 Na1 Zn1 63.13(4) 11_556 3_665 ?
O15 Na1 Zn1 63.13(4) 12_656 . ?
O15 Na1 Zn1 122.88(5) 10_666 . ?
O15 Na1 Zn1 122.88(5) 11_556 2_655 ?
O15 Na1 Zn1 122.88(5) 12_656 3_665 ?
O15 Na1 Zn1 123.53(5) 10_666 3_665 ?
O15 Na1 Zn1 123.53(5) 11_556 . ?
O15 Na1 Zn1 123.53(5) 12_656 2_655 ?
O15 Na1 Zn2 44.30(5) 10_666 10_666 ?
O15 Na1 Zn2 44.30(5) 12_656 10_666 ?
O15 Na1 Zn2 44.31(5) 11_556 10_666 ?
O15 Na1 O15 74.44(8) 11_556 10_666 ?
O15 Na1 O15 74.44(8) 11_556 12_656 ?
O15 Na1 O15 74.44(8) 12_656 10_666 ?
C101 O11 Zn1 145.09(17) . 2_655 ?
Zn1 O12 Na1 103.54(7) . . ?
C101 O12 Zn1 131.57(16) . . ?
C101 O12 Na1 124.62(16) . . ?
C103 O13 Zn1 129.78(16) . . ?
C109 O14 Zn1 124.29(16) . 11_566 ?
Zn2 O15 Na1 85.17(6) . 10_666 ?
C109 O15 Zn2 131.78(16) . . ?
C109 O15 Na1 142.78(16) . 10_666 ?
C111 O16 Zn2 122.92(15) . . ?
O11 C101 O12 123.4(2) . . ?
O11 C101 C102 116.1(2) . . ?
O12 C101 C102 120.5(2) . . ?
C103 C102 C101 123.3(2) . . ?
C107 C102 C101 116.7(2) . . ?
C107 C102 C103 120.0(2) . . ?
O13 C103 C102 124.8(2) . . ?
O13 C103 C104 117.5(2) . . ?
C102 C103 C104 117.6(2) . . ?
C103 C104 C108 118.3(2) . . ?
C105 C104 C103 120.2(2) . . ?
C105 C104 C108 121.5(2) . . ?
C104 C105 H105 118.9 . . ?
C104 C105 C106 122.2(2) . . ?
C106 C105 H105 118.9 . . ?
C105 C106 C117 120.9(2) . . ?
C107 C106 C105 117.4(2) . . ?
C107 C106 C117 121.5(2) . . ?
C102 C107 C106 122.3(2) . . ?
C102 C107 H107 118.9 . . ?
C106 C107 H107 118.9 . . ?
C104 C108 H10A 109.5 . . ?
C104 C108 H10B 109.5 . . ?
C104 C108 H10C 109.5 . . ?
H10A C108 H10B 109.5 . . ?
H10A C108 H10C 109.5 . . ?
H10B C108 H10C 109.5 . . ?
O14 C109 C110 116.8(2) . . ?
O15 C109 O14 123.2(2) . . ?
O15 C109 C110 120.0(2) . . ?
C111 C110 C109 120.7(2) . . ?
C115 C110 C109 119.3(2) . . ?
C115 C110 C111 119.9(2) . . ?
O16 C111 C110 123.5(2) . . ?
O16 C111 C112 118.7(2) . . ?
C112 C111 C110 117.8(2) . . ?
C111 C112 C116 117.8(2) . . ?
C113 C112 C111 119.9(2) . . ?
C113 C112 C116 122.3(2) . . ?
C112 C113 H113 118.6 . . ?
C112 C113 C114 122.9(2) . . ?
C114 C113 H113 118.6 . . ?
C115 C114 C113 117.3(2) . . ?
C117 C114 C113 119.8(2) . . ?
C117 C114 C115 122.6(2) . . ?
C110 C115 C114 121.8(2) . . ?
C110 C115 H115 119.1 . . ?
C114 C115 H115 119.1 . . ?
C112 C116 H11A 109.5 . . ?
C112 C116 H11B 109.5 . . ?
C112 C116 H11C 109.5 . . ?
H11A C116 H11B 109.5 . . ?
H11A C116 H11C 109.5 . . ?
H11B C116 H11C 109.5 . . ?
C106 C117 C118 117.8(2) . . ?
C114 C117 C106 126.0(2) . . ?
C114 C117 C118 116.2(2) . . ?
C119 C118 C117 121.0(3) . . ?
C123 C118 C117 121.9(3) . . ?
C123 C118 C119 117.0(3) . . ?
C118 C119 Cl1 119.3(2) . . ?
C120 C119 C118 121.9(3) . . ?
C120 C119 Cl1 118.7(3) . . ?
C119 C120 H120 120.5 . . ?
C121 C120 C119 119.1(3) . . ?
C121 C120 H120 120.5 . . ?
C120 C121 H121 119.2 . . ?
C120 C121 C122 121.6(3) . . ?
C122 C121 H121 119.2 . . ?
C121 C122 H122 120.7 . . ?
C121 C122 C123 118.6(3) . . ?
C123 C122 H122 120.7 . . ?
C118 C123 C122 121.9(3) . . ?
C118 C123 Cl2 119.0(2) . . ?
C122 C123 Cl2 119.2(3) . . ?
C4 O1 C1 108.6(3) . . ?
O1 C1 H1A 110.5 . . ?
O1 C1 H1B 110.5 . . ?
O1 C1 C2 106.0(3) . . ?
H1A C1 H1B 108.7 . . ?
C2 C1 H1A 110.5 . . ?
C2 C1 H1B 110.5 . . ?
C1 C2 H2A 110.8 . . ?
C1 C2 H2B 110.8 . . ?
H2A C2 H2B 108.9 . . ?
C3 C2 C1 104.6(3) . . ?
C3 C2 H2A 110.8 . . ?
C3 C2 H2B 110.8 . . ?
C2 C3 H3A 111.2 . . ?
C2 C3 H3B 111.2 . . ?
H3A C3 H3B 109.1 . . ?
C4 C3 C2 102.9(4) . . ?
C4 C3 H3A 111.2 . . ?
C4 C3 H3B 111.2 . . ?
O1 C4 C3 105.2(3) . . ?
O1 C4 H4A 110.7 . . ?
O1 C4 H4B 110.7 . . ?
C3 C4 H4A 110.7 . . ?
C3 C4 H4B 110.7 . . ?
H4A C4 H4B 108.8 . . ?

_refine_diff_density_max         1.413
_refine_diff_density_min         -0.760
_refine_diff_density_rms         0.095

_shelxl_version_number           2013-3

_shelx_res_file                  
;
TITL mar349b in R-3; 130K; Xcalibur
CELL 0.71073 19.03449  19.03449  41.0567  90  90  120
ZERR 6        0.00022   0.00022   0.0005  0   0   0
LATT 3
SYMM -Y,+X-Y,+Z
SYMM +Y-X,-X,+Z
SFAC C   H   O   Cl Zn Na
UNIT 486 450 162 36 24 6
 
LIST 4 ! automatically inserted. Change 6 to 4 for CHECKCIF!!
 
L.S. 6 0   13
FMAP  2
PLAN  5
BOND  $H
 
TEMP -143
 
ACTA 53
 
SIZE 0.26 0.16 0.15
 
ABIN
WGHT    0.059800   61.049999
FVAR       0.47769
ZN1   5    0.850009    0.488042    0.478402    11.00000    0.01659    0.01305 =
         0.01489    0.00059   -0.00047    0.00790
ZN2   5    0.333333    0.666667    0.423332    10.33333    0.01199    0.01199 =
         0.01324    0.00000    0.00000    0.00600
NA1   6    0.666667    0.333333    0.503278    10.33333    0.01315    0.01315 =
         0.01383    0.00000    0.00000    0.00658
O1M   3    0.979842    0.534979    0.466523    11.00000    0.01919    0.02418 =
         0.03291    0.00376    0.00396    0.01224
O11   3    0.614365    0.452069    0.462055    11.00000    0.01585    0.02190 =
         0.03249    0.01261    0.00550    0.00840
O12   3    0.727428    0.451918    0.475795    11.00000    0.01885    0.01876 =
         0.02544    0.00800   -0.00009    0.00925
O13   3    0.870516    0.588033    0.456066    11.00000    0.01607    0.01826 =
         0.02734    0.00627   -0.00352    0.00859
O14   3    0.503773    0.623889    0.474618    11.00000    0.01787    0.02327 =
         0.01369   -0.00027   -0.00069    0.01255
O15   3    0.410382    0.651501    0.456043    11.00000    0.01676    0.02165 =
         0.01587   -0.00139   -0.00052    0.01256
O16   3    0.367026    0.604198    0.392515    11.00000    0.01380    0.01606 =
         0.01932   -0.00409   -0.00104    0.00854
C101  1    0.690074    0.481423    0.460608    11.00000    0.01946    0.01592 =
         0.01888    0.00134    0.00006    0.00916
C102  1    0.735434    0.554699    0.439645    11.00000    0.01612    0.01469 =
         0.01840    0.00371    0.00270    0.00815
C103  1    0.822328    0.602106    0.438762    11.00000    0.01509    0.01485 =
         0.01845    0.00087   -0.00015    0.00766
C104  1    0.858587    0.671126    0.417080    11.00000    0.01479    0.01675 =
         0.02027    0.00268    0.00165    0.00790
C105  1    0.810986    0.685604    0.396407    11.00000    0.01565    0.02045 =
         0.02090    0.00562    0.00246    0.00958
AFIX  43
H105  2    0.836291    0.727868    0.380796    11.00000   -1.20000
AFIX   0
C106  1    0.724720    0.639455    0.397481    11.00000    0.01574    0.02122 =
         0.01745    0.00436    0.00180    0.01122
C107  1    0.689367    0.575295    0.419851    11.00000    0.01466    0.01752 =
         0.01834    0.00224    0.00206    0.00900
AFIX  43
H107  2    0.631920    0.544878    0.421518    11.00000   -1.20000
AFIX   0
C108  1    0.949225    0.725687    0.417967    11.00000    0.01638    0.02229 =
         0.02821    0.00868    0.00067    0.00786
AFIX  33
H10A  2    0.972468    0.705821    0.434385    11.00000   -1.50000
H10B  2    0.962213    0.780962    0.423544    11.00000   -1.50000
H10C  2    0.972018    0.725809    0.396551    11.00000   -1.50000
AFIX   0
C109  1    0.465769    0.635072    0.451467    11.00000    0.01334    0.01143 =
         0.01555   -0.00084   -0.00058    0.00449
C110  1    0.491708    0.629925    0.417402    11.00000    0.01512    0.01225 =
         0.01444    0.00000   -0.00035    0.00685
C111  1    0.439594    0.619662    0.389726    11.00000    0.01359    0.01000 =
         0.01850   -0.00147   -0.00104    0.00651
C112  1    0.473084    0.627405    0.357352    11.00000    0.01688    0.01310 =
         0.01735    0.00151   -0.00117    0.00845
C113  1    0.548570    0.638147    0.353632    11.00000    0.01753    0.01867 =
         0.01624    0.00257    0.00144    0.01045
AFIX  43
H113  2    0.569821    0.644130    0.332232    11.00000   -1.20000
AFIX   0
C114  1    0.597813    0.640881    0.380607    11.00000    0.01475    0.01888 =
         0.01811    0.00503    0.00257    0.00936
C115  1    0.566740    0.637343    0.412398    11.00000    0.01591    0.01526 =
         0.01490    0.00285    0.00028    0.00779
AFIX  43
H115  2    0.598549    0.640167    0.430716    11.00000   -1.20000
AFIX   0
C116  1    0.422566    0.625322    0.328993    11.00000    0.01783    0.02177 =
         0.01549   -0.00012   -0.00196    0.01110
AFIX  33
H11A  2    0.370471    0.617314    0.336886    11.00000   -1.50000
H11B  2    0.413053    0.580559    0.314462    11.00000   -1.50000
H11C  2    0.451125    0.676730    0.317078    11.00000   -1.50000
AFIX   0
C117  1    0.676697    0.654663    0.375004    11.00000    0.01766    0.02010 =
         0.01677    0.00565    0.00224    0.01025
C118  1    0.711668    0.686383    0.342058    11.00000    0.01466    0.03491 =
         0.01835    0.00849    0.00223    0.01431
C119  1    0.714418    0.635284    0.318233    11.00000    0.02440    0.04448 =
         0.02639    0.00379    0.00289    0.02019
C120  1    0.741937    0.662410    0.286790    11.00000    0.02554    0.06730 =
         0.02127    0.00010    0.00229    0.02292
AFIX  43
H120  2    0.744057    0.626840    0.271096    11.00000   -1.20000
AFIX   0
C121  1    0.765812    0.740746    0.278821    11.00000    0.01700    0.06658 =
         0.02128    0.01128    0.00255    0.01079
AFIX  43
H121  2    0.783645    0.759098    0.257257    11.00000   -1.20000
AFIX   0
C122  1    0.764681    0.794136    0.301396    11.00000    0.01698    0.04765 =
         0.03480    0.02237    0.00120    0.00850
AFIX  43
H122  2    0.781758    0.848643    0.295549    11.00000   -1.20000
AFIX   0
C123  1    0.737917    0.766231    0.332951    11.00000    0.01522    0.03501 =
         0.02775    0.01146    0.00098    0.01110
CL1   4    0.677328    0.533905    0.327242    11.00000    0.07491    0.04591 =
         0.04049   -0.00353    0.00473    0.03772
CL2   4    0.739465    0.833529    0.361980    11.00000    0.03192    0.02703 =
         0.04238    0.01009    0.00311    0.01284
O1    3    0.700530    0.618207    0.524894    11.00000    0.03103    0.03916 =
         0.09440    0.00924    0.00069    0.02147
C1    1    0.734577    0.687575    0.503976    11.00000    0.05179    0.04678 =
         0.03974   -0.00978   -0.00110    0.03393
AFIX  23
H1A   2    0.713238    0.723978    0.509610    11.00000   -1.20000
H1B   2    0.721230    0.670769    0.480940    11.00000   -1.20000
AFIX   0
C2    1    0.825697    0.730206    0.509327    11.00000    0.04412    0.04963 =
         0.06323   -0.00419    0.01548    0.01978
AFIX  23
H2A   2    0.853776    0.727273    0.489517    11.00000   -1.20000
H2B   2    0.847198    0.787901    0.515092    11.00000   -1.20000
AFIX   0
C3    1    0.836806    0.684753    0.537187    11.00000    0.04165    0.08475 =
         0.07548   -0.00722   -0.00757    0.03473
AFIX  23
H3A   2    0.886712    0.681419    0.534366    11.00000   -1.20000
H3B   2    0.839358    0.710918    0.558335    11.00000   -1.20000
AFIX   0
C4    1    0.763472    0.603665    0.535014    11.00000    0.05266    0.05990 =
         0.05290    0.00013   -0.00080    0.04338
AFIX  23
H4A   2    0.771317    0.569395    0.518952    11.00000   -1.20000
H4B   2    0.750605    0.576149    0.556443    11.00000   -1.20000
AFIX   0
HKLF 4
 
REM  mar349b in R-3; 130K; Xcalibur
REM R1 =  0.0392 for    5810 Fo > 4sig(Fo)  and  0.0489 for all    6829 data
REM    349 parameters refined using      0 restraints
 
END
 
WGHT      0.0598     61.0558
 
REM Highest difference peak  1.413,  deepest hole -0.760,  1-sigma level  0.095
Q1    1   0.8000  0.4687  0.4872  11.00000  0.05    1.41
Q2    1   0.7179  0.5774  0.3262  11.00000  0.05    0.88
Q3    1   1.0099  0.5873  0.4704  11.00000  0.05    0.81
Q4    1   0.4085  0.6665  0.3322  11.00000  0.05    0.76
Q5    1   0.4522  0.6360  0.3098  11.00000  0.05    0.72
;
_shelx_res_checksum              69530

_shelx_fab_file                  
;
    0    0    9     26.56      0.00
    0    0   12    -17.30      0.00
    0    0   15    -10.14      0.00
    0    0   18     27.01      0.00
    0    0   21      4.78      0.00
    0    0   24    -16.22      0.00
    0    0   27    -24.37      0.00
    0    0   30     -8.12      0.00
    0    0   33     -3.06      0.00
    0    0   36      2.28      0.00
    0    0   39      4.64      0.00
    0    0   42      0.04      0.00
    0    0   45      1.88      0.00
    0    0   48     -0.94      0.00
    0    1   53      1.47      0.00
    0    1   50     -0.83      0.00
    0    1   47     -1.60      0.00
    0    1   44     -0.29      0.00
    0    1   41      6.24      0.00
    0    1   38      2.46      0.00
    0    1   35     -1.28      0.00
    0    1   32     -4.76      0.00
    0    1   29    -15.25      0.00
    0    1   26    -12.24      0.00
    0    1   23    -12.02      0.00
    0    1   20     -0.43      0.00
    0    1   17      6.67      0.00
    0    1   14     34.98      0.00
    0    1   11     -4.06      0.00
    0    1    8   -122.13      0.00
   -1    1    7     43.74      0.00
   -1    1   10    -83.95      0.00
   -1    1   13    -17.15      0.00
   -1    1   16     43.94      0.00
   -1    1   19     13.19      0.00
   -1    1   22    -13.63      0.00
   -1    1   25    -23.10      0.00
   -1    1   28     -9.75      0.00
   -1    1   31     -7.25      0.00
   -1    1   34     -0.86      0.00
   -1    1   37      0.87      0.00
   -1    1   40      1.32      0.00
   -1    1   43      5.25      0.00
   -1    1   46     -0.51      0.00
   -1    1   49     -2.40      0.00
   -1    1   52     -0.20      0.00
    1    1   54      0.08      0.00
    1    1   51     -0.41      0.00
    1    1   48     -0.77      0.00
    1    1   45      1.59      0.00
    1    1   42      0.32      0.00
    1    1   39      2.95      0.00
    1    1   36      1.65      0.00
    1    1   33     -3.10      0.00
    1    1   30     -7.08      0.00
    1    1   27    -20.43      0.00
    1    1   24    -13.50      0.00
    1    1   21      3.19      0.00
    1    1   18     18.54      0.00
    1    1   15     -6.84      0.00
    1    1   12    -10.90      0.00
    1    1    9     19.58      0.00
    1    1    6    -73.45      0.00
   -1    2    6    -75.82      0.00
   -1    2    9     20.08      0.00
   -1    2   12     -9.47      0.00
   -1    2   15     -7.85      0.00
   -1    2   18     18.04      0.00
   -1    2   21      2.95      0.00
   -1    2   24    -13.09      0.00
   -1    2   27    -20.49      0.00
   -1    2   30     -6.89      0.00
   -1    2   33     -2.79      0.00
   -1    2   36      1.15      0.00
   -1    2   39      3.38      0.00
   -1    2   42      0.13      0.00
   -1    2   45      1.43      0.00
   -1    2   48     -0.27      0.00
   -1    2   51     -0.79      0.00
   -1    2   54      0.19      0.00
    0    2   55      1.99      0.00
    0    2   52     -0.99      0.00
    0    2   49     -2.21      0.00
    0    2   46      0.29      0.00
    0    2   43      4.73      0.00
    0    2   40      0.70      0.00
    0    2   37     -0.52      0.00
    0    2   34     -1.17      0.00
    0    2   31     -5.66      0.00
    0    2   28     -7.56      0.00
    0    2   25    -20.46      0.00
    0    2   22    -12.57      0.00
    0    2   19     11.45      0.00
    0    2   16     33.63      0.00
    0    2   13    -14.73      0.00
    0    2   10    -65.20      0.00
    0    2    7     35.81      0.00
   -2    2    5     30.73      0.00
   -2    2    8    -99.13      0.00
   -2    2   11     -5.10      0.00
   -2    2   14     30.45      0.00
   -2    2   17      7.49      0.00
   -2    2   20     -3.73      0.00
   -2    2   23    -11.99      0.00
   -2    2   26     -9.54      0.00
   -2    2   29    -12.25      0.00
   -2    2   32     -4.30      0.00
   -2    2   35     -2.17      0.00
   -2    2   38      1.53      0.00
   -2    2   41      5.23      0.00
   -2    2   44      0.07      0.00
   -2    2   47     -1.67      0.00
   -2    2   50     -0.88      0.00
   -2    2   53      1.40      0.00
   -2    2   56      0.49      0.00
   -3    2   55      1.85      0.00
   -3    2   52     -1.47      0.00
   -3    2   49     -1.83      0.00
   -3    2   46      0.25      0.00
   -3    2   43      4.06      0.00
   -3    2   40      0.44      0.00
   -3    2   37     -1.85      0.00
   -3    2   34     -1.10      0.00
   -3    2   31     -4.56      0.00
   -3    2   28     -6.51      0.00
   -3    2   25    -18.55      0.00
   -3    2   22    -11.59      0.00
   -3    2   19     10.58      0.00
   -3    2   16     26.53      0.00
   -3    2   13    -11.23      0.00
   -3    2   10    -51.60      0.00
   -3    2    7     28.52      0.00
   -3    2    4     19.09      0.00
   -3    2    1    -13.50      0.00
   -1    3    2     96.93      0.00
   -1    3    5     28.33      0.00
   -1    3    8    -79.39      0.00
   -1    3   11     -5.97      0.00
   -1    3   14     26.20      0.00
   -1    3   17      7.10      0.00
   -1    3   20     -7.65      0.00
   -1    3   23    -12.03      0.00
   -1    3   26     -5.74      0.00
   -1    3   29     -9.23      0.00
   -1    3   32     -3.72      0.00
   -1    3   35     -3.08      0.00
   -1    3   38      0.14      0.00
   -1    3   41      5.03      0.00
   -1    3   44      0.48      0.00
   -1    3   47     -1.71      0.00
   -1    3   50     -0.69      0.00
   -1    3   53      1.05      0.00
    1    2   56      0.40      0.00
    1    2   53      1.49      0.00
    1    2   50     -1.77      0.00
    1    2   47     -1.32      0.00
    1    2   44      0.75      0.00
    1    2   41      4.34      0.00
    1    2   38      0.86      0.00
    1    2   35     -3.40      0.00
    1    2   32     -3.76      0.00
    1    2   29     -9.43      0.00
    1    2   26     -7.36      0.00
    1    2   23    -11.71      0.00
    1    2   20     -5.50      0.00
    1    2   17      8.06      0.00
    1    2   14     24.49      0.00
    1    2   11     -4.91      0.00
    1    2    8    -79.04      0.00
    1    2    5     24.49      0.00
    1    2    2    100.81      0.00
   -2    3    4     13.78      0.00
   -2    3    7     30.93      0.00
   -2    3   10    -49.27      0.00
   -2    3   13    -12.90      0.00
   -2    3   16     26.05      0.00
   -2    3   19     10.06      0.00
   -2    3   22    -12.39      0.00
   -2    3   25    -18.79      0.00
   -2    3   28     -5.08      0.00
   -2    3   31     -4.28      0.00
   -2    3   34     -1.54      0.00
   -2    3   37     -1.31      0.00
   -2    3   40     -0.26      0.00
   -2    3   43      4.49      0.00
   -2    3   46      0.57      0.00
   -2    3   49     -2.59      0.00
   -2    3   52     -0.66      0.00
    0    3   54     -0.80      0.00
    0    3   51     -0.57      0.00
    0    3   48      0.04      0.00
    0    3   45      1.48      0.00
    0    3   42     -0.16      0.00
    0    3   39      1.55      0.00
    0    3   36     -0.29      0.00
    0    3   33     -3.34      0.00
    0    3   30     -4.15      0.00
    0    3   27    -13.92      0.00
    0    3   24     -7.44      0.00
    0    3   21     -0.67      0.00
    0    3   18      3.94      0.00
    0    3   15     -2.27      0.00
    0    3   12     -0.93      0.00
    0    3    9     11.56      0.00
    0    3    6    -50.29      0.00
    0    3    3      6.27      0.00
    0    3    0    119.84      0.00
   -3    3    3      6.40      0.00
   -3    3    6    -50.11      0.00
   -3    3    9     12.51      0.00
   -3    3   12     -0.93      0.00
   -3    3   15     -2.30      0.00
   -3    3   18      6.12      0.00
   -3    3   21      0.29      0.00
   -3    3   24     -8.88      0.00
   -3    3   27    -14.99      0.00
   -3    3   30     -4.47      0.00
   -3    3   33     -3.08      0.00
   -3    3   36      0.04      0.00
   -3    3   39      1.28      0.00
   -3    3   42     -0.46      0.00
   -3    3   45      1.41      0.00
   -3    3   48     -0.22      0.00
   -3    3   51     -0.79      0.00
   -3    3   54     -0.26      0.00
   -4    3   56      0.43      0.00
   -4    3   53      0.99      0.00
   -4    3   50     -1.72      0.00
   -4    3   47     -1.10      0.00
   -4    3   44      0.32      0.00
   -4    3   41      2.88      0.00
   -4    3   38     -0.36      0.00
   -4    3   35     -4.39      0.00
   -4    3   32     -3.06      0.00
   -4    3   29     -5.93      0.00
   -4    3   26     -4.34      0.00
   -4    3   23    -11.21      0.00
   -4    3   20     -8.07      0.00
   -4    3   17      8.46      0.00
   -4    3   14     18.95      0.00
   -4    3   11     -3.58      0.00
   -4    3    8    -50.31      0.00
   -4    3    5     18.47      0.00
   -4    3    2     69.52      0.00
   -1    4    1     -4.88      0.00
   -1    4    4      6.91      0.00
   -1    4    7     19.84      0.00
   -1    4   10    -23.49      0.00
   -1    4   13     -7.78      0.00
   -1    4   16      9.69      0.00
   -1    4   19      6.49      0.00
   -1    4   22    -10.54      0.00
   -1    4   25    -14.52      0.00
   -1    4   28     -0.47      0.00
   -1    4   31     -2.27      0.00
   -1    4   34     -1.72      0.00
   -1    4   37     -3.29      0.00
   -1    4   40     -1.62      0.00
   -1    4   43      4.52      0.00
   -1    4   46      1.26      0.00
   -1    4   49     -2.14      0.00
   -1    4   52     -1.41      0.00
    2    2   54     -1.12      0.00
    2    2   51      0.04      0.00
    2    2   48     -0.63      0.00
    2    2   45      0.90      0.00
    2    2   42      0.35      0.00
    2    2   39     -0.00      0.00
    2    2   36     -0.34      0.00
    2    2   33     -3.10      0.00
    2    2   30     -4.57      0.00
    2    2   27    -11.75      0.00
    2    2   24     -6.89      0.00
    2    2   21     -1.31      0.00
    2    2   18      2.98      0.00
    2    2   15      0.42      0.00
    2    2   12      0.35      0.00
    2    2    9      8.46      0.00
    2    2    6    -38.26      0.00
    2    2    3      5.37      0.00
   -2    4    0     97.28      0.00
   -2    4    3      9.45      0.00
   -2    4    6    -42.31      0.00
   -2    4    9      8.14      0.00
   -2    4   12      6.03      0.00
   -2    4   15     -1.21      0.00
   -2    4   18     -2.98      0.00
   -2    4   21     -1.58      0.00
   -2    4   24     -5.70      0.00
   -2    4   27    -11.52      0.00
   -2    4   30     -2.41      0.00
   -2    4   33     -3.30      0.00
   -2    4   36     -0.90      0.00
   -2    4   39      0.89      0.00
   -2    4   42     -0.83      0.00
   -2    4   45      1.67      0.00
   -2    4   48      0.40      0.00
   -2    4   51     -1.10      0.00
   -2    4   54     -0.49      0.00
    1    3   55      1.39      0.00
    1    3   52     -2.59      0.00
    1    3   49     -1.54      0.00
    1    3   46      1.44      0.00
    1    3   43      3.52      0.00
    1    3   40     -0.89      0.00
    1    3   37     -3.45      0.00
    1    3   34     -1.72      0.00
    1    3   31     -2.31      0.00
    1    3   28     -2.97      0.00
    1    3   25    -14.39      0.00
    1    3   22     -8.66      0.00
    1    3   19      6.60      0.00
    1    3   16     11.91      0.00
    1    3   13     -6.23      0.00
    1    3   10    -27.69      0.00
    1    3    7     18.51      0.00
    1    3    4     12.13      0.00
    1    3    1     -5.96      0.00
   -3    4    2     65.40      0.00
   -3    4    5     21.02      0.00
   -3    4    8    -48.92      0.00
   -3    4   11     -4.75      0.00
   -3    4   14     20.21      0.00
   -3    4   17      7.89      0.00
   -3    4   20    -12.04      0.00
   -3    4   23    -11.57      0.00
   -3    4   26     -2.02      0.00
   -3    4   29     -5.53      0.00
   -3    4   32     -2.44      0.00
   -3    4   35     -4.49      0.00
   -3    4   38     -0.99      0.00
   -3    4   41      3.74      0.00
   -3    4   44     -0.15      0.00
   -3    4   47     -1.27      0.00
   -3    4   50     -0.60      0.00
   -3    4   53      0.62      0.00
    0    4   53      0.73      0.00
    0    4   50     -1.62      0.00
    0    4   47     -1.08      0.00
    0    4   44      1.22      0.00
    0    4   41      3.70      0.00
    0    4   38     -2.07      0.00
    0    4   35     -5.40      0.00
    0    4   32     -2.22      0.00
    0    4   29     -2.83      0.00
    0    4   26      0.87      0.00
    0    4   23    -11.73      0.00
    0    4   20    -12.31      0.00
    0    4   17      7.57      0.00
    0    4   14     13.15      0.00
    0    4   11     -4.30      0.00
    0    4    8    -35.70      0.00
    0    4    5     15.99      0.00
    0    4    2     52.59      0.00
   -4    4    1     -3.60      0.00
   -4    4    4      9.75      0.00
   -4    4    7     17.34      0.00
   -4    4   10    -19.05      0.00
   -4    4   13     -4.70      0.00
   -4    4   16     10.55      0.00
   -4    4   19      6.72      0.00
   -4    4   22    -10.32      0.00
   -4    4   25    -13.66      0.00
   -4    4   28     -1.54      0.00
   -4    4   31     -2.18      0.00
   -4    4   34     -1.46      0.00
   -4    4   37     -3.89      0.00
   -4    4   40     -1.41      0.00
   -4    4   43      3.36      0.00
   -4    4   46     -0.11      0.00
   -4    4   49     -1.68      0.00
   -4    4   52     -0.96      0.00
   -4    4   55      0.96      0.00
   -5    4   54     -0.19      0.00
   -5    4   51     -0.25      0.00
   -5    4   48     -1.36      0.00
   -5    4   45      0.85      0.00
   -5    4   42     -0.62      0.00
   -5    4   39     -1.76      0.00
   -5    4   36     -1.24      0.00
   -5    4   33     -3.39      0.00
   -5    4   30     -2.47      0.00
   -5    4   27     -6.73      0.00
   -5    4   24     -4.13      0.00
   -5    4   21     -2.73      0.00
   -5    4   18     -4.53      0.00
   -5    4   15      3.94      0.00
   -5    4   12      8.32      0.00
   -5    4    9      4.27      0.00
   -5    4    6    -17.61      0.00
   -5    4    3      6.24      0.00
   -1    5    0     48.97      0.00
   -1    5    3      8.38      0.00
   -1    5    6    -20.30      0.00
   -1    5    9      0.36      0.00
   -1    5   12     13.03      0.00
   -1    5   15      3.90      0.00
   -1    5   18    -16.03      0.00
   -1    5   21     -5.58      0.00
   -1    5   24      0.45      0.00
   -1    5   27     -4.50      0.00
   -1    5   30      0.63      0.00
   -1    5   33     -3.39      0.00
   -1    5   36     -2.52      0.00
   -1    5   39     -0.67      0.00
   -1    5   42     -0.78      0.00
   -1    5   45      1.70      0.00
   -1    5   48      0.46      0.00
   -1    5   51     -0.74      0.00
   -5    3   55      1.01      0.00
   -5    3   52     -2.40      0.00
   -5    3   49     -1.03      0.00
   -5    3   46      0.60      0.00
   -5    3   43      1.89      0.00
   -5    3   40     -0.75      0.00
   -5    3   37     -4.63      0.00
   -5    3   34     -2.02      0.00
   -5    3   31     -0.94      0.00
   -5    3   28     -2.95      0.00
   -5    3   25    -11.49      0.00
   -5    3   22     -7.32      0.00
   -5    3   19      5.38      0.00
   -5    3   16      7.65      0.00
   -5    3   13     -2.83      0.00
   -5    3   10    -13.13      0.00
   -5    3    7     11.86      0.00
   -5    3    4      9.75      0.00
   -5    3    1      0.58      0.00
   -2    5    2     37.00      0.00
   -2    5    5     14.85      0.00
   -2    5    8    -22.68      0.00
   -2    5   11     -6.10      0.00
   -2    5   14     13.35      0.00
   -2    5   17      7.61      0.00
   -2    5   20    -17.67      0.00
   -2    5   23    -11.11      0.00
   -2    5   26      3.42      0.00
   -2    5   29     -1.11      0.00
   -2    5   32     -1.33      0.00
   -2    5   35     -5.98      0.00
   -2    5   38     -2.30      0.00
   -2    5   41      3.33      0.00
   -2    5   44      0.49      0.00
   -2    5   47     -0.85      0.00
   -2    5   50     -0.81      0.00
   -2    5   53      0.36      0.00
    2    3   53      1.24      0.00
    2    3   50     -2.62      0.00
    2    3   47     -1.25      0.00
    2    3   44      1.73      0.00
    2    3   41      1.70      0.00
    2    3   38     -1.54      0.00
    2    3   35     -5.34      0.00
    2    3   32     -3.11      0.00
    2    3   29     -1.49      0.00
    2    3   26     -1.40      0.00
    2    3   23    -10.90      0.00
    2    3   20     -8.53      0.00
    2    3   17      7.97      0.00
    2    3   14     11.73      0.00
    2    3   11     -3.78      0.00
    2    3    8    -26.93      0.00
    2    3    5     12.51      0.00
    2    3    2     43.24      0.00
   -3    5    1      1.89      0.00
   -3    5    4      2.19      0.00
   -3    5    7     12.13      0.00
   -3    5   10     -4.28      0.00
   -3    5   13     -4.57      0.00
   -3    5   16      1.81      0.00
   -3    5   19      5.09      0.00
   -3    5   22    -11.33      0.00
   -3    5   25    -11.49      0.00
   -3    5   28      2.11      0.00
   -3    5   31     -0.87      0.00
   -3    5   34     -1.59      0.00
   -3    5   37     -4.67      0.00
   -3    5   40     -1.94      0.00
   -3    5   43      3.62      0.00
   -3    5   46      0.51      0.00
   -3    5   49     -1.70      0.00
   -3    5   52     -0.99      0.00
    1    4   54     -1.73      0.00
    1    4   51      0.00      0.00
    1    4   48     -0.09      0.00
    1    4   45      0.88      0.00
    1    4   42     -0.06      0.00
    1    4   39     -1.25      0.00
    1    4   36     -2.13      0.00
    1    4   33     -3.24      0.00
    1    4   30     -1.62      0.00
    1    4   27     -4.61      0.00
    1    4   24     -0.51      0.00
    1    4   21     -5.44      0.00
    1    4   18     -9.89      0.00
    1    4   15      4.89      0.00
    1    4   12      8.06      0.00
    1    4    9      1.01      0.00
    1    4    6    -17.84      0.00
    1    4    3      6.46      0.00
   -4    5    0     48.62      0.00
   -4    5    3      8.11      0.00
   -4    5    6    -19.50      0.00
   -4    5    9      3.57      0.00
   -4    5   12     12.98      0.00
   -4    5   15      3.39      0.00
   -4    5   18    -10.62      0.00
   -4    5   21     -3.53      0.00
   -4    5   24     -3.02      0.00
   -4    5   27     -6.29      0.00
   -4    5   30     -0.37      0.00
   -4    5   33     -3.45      0.00
   -4    5   36     -1.66      0.00
   -4    5   39     -1.19      0.00
   -4    5   42     -1.30      0.00
   -4    5   45      1.28      0.00
   -4    5   48     -0.51      0.00
   -4    5   51     -0.66      0.00
    0    5   52     -2.66      0.00
    0    5   49     -1.09      0.00
    0    5   46      1.95      0.00
    0    5   43      3.09      0.00
    0    5   40     -2.42      0.00
    0    5   37     -5.69      0.00
    0    5   34     -2.28      0.00
    0    5   31      1.25      0.00
    0    5   28      3.53      0.00
    0    5   25     -8.22      0.00
    0    5   22     -6.49      0.00
    0    5   19      1.31      0.00
    0    5   16     -7.73      0.00
    0    5   13     -0.28      0.00
    0    5   10      6.02      0.00
    0    5    7      4.69      0.00
    0    5    4     -0.67      0.00
    0    5    1      3.32      0.00
   -5    5    2     25.68      0.00
   -5    5    5     10.36      0.00
   -5    5    8    -11.63      0.00
   -5    5   11     -1.37      0.00
   -5    5   14     12.54      0.00
   -5    5   17      7.30      0.00
   -5    5   20    -12.87      0.00
   -5    5   23     -9.05      0.00
   -5    5   26      0.51      0.00
   -5    5   29     -0.78      0.00
   -5    5   32     -1.66      0.00
   -5    5   35     -5.98      0.00
   -5    5   38     -1.90      0.00
   -5    5   41      1.07      0.00
   -5    5   44     -0.60      0.00
   -5    5   47     -0.56      0.00
   -5    5   50     -1.57      0.00
   -5    5   53      0.23      0.00
   -6    5   55      0.12      0.00
   -6    5   52     -1.23      0.00
   -6    5   49     -0.27      0.00
   -6    5   46     -1.16      0.00
   -6    5   43      0.58      0.00
   -6    5   40     -1.31      0.00
   -6    5   37     -6.06      0.00
   -6    5   34     -1.81      0.00
   -6    5   31     -0.22      0.00
   -6    5   28     -0.60      0.00
   -6    5   25     -6.04      0.00
   -6    5   22     -6.98      0.00
   -6    5   19      3.09      0.00
   -6    5   16      0.46      0.00
   -6    5   13      1.99      0.00
   -6    5   10      7.57      0.00
   -6    5    7      3.98      0.00
   -6    5    4      5.20      0.00
   -6    5    1      5.54      0.00
   -1    6    2      3.08      0.00
   -1    6    5      6.81      0.00
   -1    6    8      5.57      0.00
   -1    6   11     -5.24      0.00
   -1    6   14      4.45      0.00
   -1    6   17      5.74      0.00
   -1    6   20    -18.80      0.00
   -1    6   23    -10.24      0.00
   -1    6   26      8.10      0.00
   -1    6   29      4.83      0.00
   -1    6   32     -0.81      0.00
   -1    6   35     -6.58      0.00
   -1    6   38     -3.85      0.00
   -1    6   41      1.80      0.00
   -1    6   44      1.88      0.00
   -1    6   47     -0.65      0.00
   -1    6   50     -1.57      0.00
   -6    4   53      0.61      0.00
   -6    4   50     -2.70      0.00
   -6    4   47     -0.66      0.00
   -6    4   44      0.44      0.00
   -6    4   41     -0.32      0.00
   -6    4   38     -1.53      0.00
   -6    4   35     -6.05      0.00
   -6    4   32     -2.71      0.00
   -6    4   29      0.43      0.00
   -6    4   26     -1.08      0.00
   -6    4   23     -8.00      0.00
   -6    4   20     -8.43      0.00
   -6    4   17      7.68      0.00
   -6    4   14      9.63      0.00
   -6    4   11     -1.97      0.00
   -6    4    8     -6.05      0.00
   -6    4    5      7.03      0.00
   -6    4    2     19.74      0.00
   -2    6    1      7.43      0.00
   -2    6    4     -6.49      0.00
   -2    6    7      2.49      0.00
   -2    6   10     16.09      0.00
   -2    6   13     -1.02      0.00
   -2    6   16    -11.23      0.00
   -2    6   19      0.91      0.00
   -2    6   22     -9.11      0.00
   -2    6   25     -7.11      0.00
   -2    6   28      6.36      0.00
   -2    6   31      1.68      0.00
   -2    6   34     -2.26      0.00
   -2    6   37     -5.58      0.00
   -2    6   40     -2.74      0.00
   -2    6   43      3.10      0.00
   -2    6   46      1.69      0.00
   -2    6   49     -1.39      0.00
   -2    6   52     -1.65      0.00
    3    3   54     -1.20      0.00
    3    3   51      0.32      0.00
    3    3   48     -1.14      0.00
    3    3   45     -0.25      0.00
    3    3   42      0.34      0.00
    3    3   39     -2.77      0.00
    3    3   36     -2.04      0.00
    3    3   33     -2.87      0.00
    3    3   30     -3.04      0.00
    3    3   27     -2.64      0.00
    3    3   24     -1.06      0.00
    3    3   21     -4.65      0.00
    3    3   18     -6.94      0.00
    3    3   15      6.46      0.00
    3    3   12      9.51      0.00
    3    3    9     -1.54      0.00
    3    3    6     -7.05      0.00
    3    3    3      7.41      0.00
   -3    6    0     23.91      0.00
   -3    6    3      9.89      0.00
   -3    6    6    -10.55      0.00
   -3    6    9     -3.46      0.00
   -3    6   12     20.08      0.00
   -3    6   15      5.20      0.00
   -3    6   18    -21.24      0.00
   -3    6   21     -5.72      0.00
   -3    6   24      0.73      0.00
   -3    6   27     -1.84      0.00
   -3    6   30      2.38      0.00
   -3    6   33     -3.43      0.00
   -3    6   36     -2.69      0.00
   -3    6   39     -1.47      0.00
   -3    6   42     -1.07      0.00
   -3    6   45      1.21      0.00
   -3    6   48      0.19      0.00
   -3    6   51     -0.56      0.00
    2    4   52     -3.09      0.00
    2    4   49     -0.84      0.00
    2    4   46      1.47      0.00
    2    4   43      1.41      0.00
    2    4   40     -1.64      0.00
    2    4   37     -6.11      0.00
    2    4   34     -2.20      0.00
    2    4   31      1.45      0.00
    2    4   28     -0.20      0.00
    2    4   25     -7.07      0.00
    2    4   22     -3.95      0.00
    2    4   19      1.82      0.00
    2    4   16     -4.54      0.00
    2    4   13      1.58      0.00
    2    4   10      5.73      0.00
    2    4    7      1.23      0.00
    2    4    4      3.06      0.00
    2    4    1      6.64      0.00
   -4    6    2     11.74      0.00
   -4    6    5      9.15      0.00
   -4    6    8     -0.71      0.00
   -4    6   11     -4.06      0.00
   -4    6   14     11.00      0.00
   -4    6   17      7.01      0.00
   -4    6   20    -19.04      0.00
   -4    6   23     -9.49      0.00
   -4    6   26      4.74      0.00
   -4    6   29      1.51      0.00
   -4    6   32     -0.65      0.00
   -4    6   35     -6.21      0.00
   -4    6   38     -2.80      0.00
   -4    6   41      1.49      0.00
   -4    6   44     -0.01      0.00
   -4    6   47     -0.83      0.00
   -4    6   50     -1.04      0.00
    1    5   50     -2.54      0.00
    1    5   47     -0.65      0.00
    1    5   44      1.81      0.00
    1    5   41      0.91      0.00
    1    5   38     -3.01      0.00
    1    5   35     -7.05      0.00
    1    5   32     -1.40      0.00
    1    5   29      4.41      0.00
    1    5   26      4.49      0.00
    1    5   23     -9.62      0.00
    1    5   20    -12.95      0.00
    1    5   17      6.98      0.00
    1    5   14      2.81      0.00
    1    5   11     -3.85      0.00
    1    5    8      4.16      0.00
    1    5    5      3.85      0.00
    1    5    2      7.57      0.00
   -5    6    1      7.04      0.00
   -5    6    4     -1.03      0.00
   -5    6    7      4.83      0.00
   -5    6   10     13.56      0.00
   -5    6   13      0.99      0.00
   -5    6   16     -3.65      0.00
   -5    6   19      1.85      0.00
   -5    6   22     -9.11      0.00
   -5    6   25     -6.53      0.00
   -5    6   28      2.89      0.00
   -5    6   31      0.47      0.00
   -5    6   34     -2.00      0.00
   -5    6   37     -5.46      0.00
   -5    6   40     -2.30      0.00
   -5    6   43      1.33      0.00
   -5    6   46     -0.31      0.00
   -5    6   49     -0.91      0.00
   -5    6   52     -0.80      0.00
    0    6   51      0.09      0.00
    0    6   48     -0.02      0.00
    0    6   45      0.83      0.00
    0    6   42      0.02      0.00
    0    6   39     -2.89      0.00
    0    6   36     -3.45      0.00
    0    6   33     -2.54      0.00
    0    6   30      2.02      0.00
    0    6   27      3.35      0.00
    0    6   24      4.39      0.00
    0    6   21     -8.57      0.00
    0    6   18    -21.46      0.00
    0    6   15      7.21      0.00
    0    6   12     16.96      0.00
    0    6    9     -6.86      0.00
    0    6    6     -1.00      0.00
    0    6    3      7.23      0.00
    0    6    0      1.73      0.00
   -6    6    3      6.06      0.00
   -6    6    6      1.32      0.00
   -6    6    9      0.55      0.00
   -6    6   12     16.89      0.00
   -6    6   15      5.88      0.00
   -6    6   18    -11.30      0.00
   -6    6   21     -3.88      0.00
   -6    6   24     -1.45      0.00
   -6    6   27     -0.41      0.00
   -6    6   30     -0.30      0.00
   -6    6   33     -3.57      0.00
   -6    6   36     -2.32      0.00
   -6    6   39     -3.11      0.00
   -6    6   42     -1.11      0.00
   -6    6   45     -0.28      0.00
   -6    6   48     -1.74      0.00
   -6    6   51      0.09      0.00
   -7    6   53      0.41      0.00
   -7    6   50     -2.41      0.00
   -7    6   47     -0.57      0.00
   -7    6   44     -0.66      0.00
   -7    6   41     -1.92      0.00
   -7    6   38     -1.94      0.00
   -7    6   35     -6.41      0.00
   -7    6   32     -2.03      0.00
   -7    6   29      2.16      0.00
   -7    6   26      0.17      0.00
   -7    6   23     -3.89      0.00
   -7    6   20     -8.58      0.00
   -7    6   17      5.35      0.00
   -7    6   14      7.92      0.00
   -7    6   11      1.55      0.00
   -7    6    8     12.26      0.00
   -7    6    5      1.49      0.00
   -7    6    2     -1.64      0.00
   -1    7    1      9.08      0.00
   -1    7    4    -13.09      0.00
   -1    7    7     -4.68      0.00
   -1    7   10     27.10      0.00
   -1    7   13      2.62      0.00
   -1    7   16    -17.38      0.00
   -1    7   19     -4.14      0.00
   -1    7   22     -5.00      0.00
   -1    7   25     -1.90      0.00
   -1    7   28      7.45      0.00
   -1    7   31      4.70      0.00
   -1    7   34     -2.39      0.00
   -1    7   37     -6.28      0.00
   -1    7   40     -2.74      0.00
   -1    7   43      1.78      0.00
   -1    7   46      2.16      0.00
   -1    7   49     -0.74      0.00
   -7    5   54      0.20      0.00
   -7    5   51      0.60      0.00
   -7    5   48     -2.67      0.00
   -7    5   45     -0.76      0.00
   -7    5   42     -0.17      0.00
   -7    5   39     -4.10      0.00
   -7    5   36     -1.87      0.00
   -7    5   33     -3.62      0.00
   -7    5   30     -2.34      0.00
   -7    5   27      0.25      0.00
   -7    5   24     -1.48      0.00
   -7    5   21     -2.63      0.00
   -7    5   18     -6.65      0.00
   -7    5   15      7.31      0.00
   -7    5   12     12.75      0.00
   -7    5    9     -2.13      0.00
   -7    5    6      5.63      0.00
   -7    5    3      4.86      0.00
   -2    7    0     -3.53      0.00
   -2    7    3      9.53      0.00
   -2    7    6     -2.11      0.00
   -2    7    9     -7.57      0.00
   -2    7   12     22.33      0.00
   -2    7   15      6.28      0.00
   -2    7   18    -25.83      0.00
   -2    7   21     -8.98      0.00
   -2    7   24      4.86      0.00
   -2    7   27      3.78      0.00
   -2    7   30      3.84      0.00
   -2    7   33     -2.32      0.00
   -2    7   36     -3.93      0.00
   -2    7   39     -1.87      0.00
   -2    7   42     -0.41      0.00
   -2    7   45      0.63      0.00
   -2    7   48      0.62      0.00
   -7    4   52     -2.06      0.00
   -7    4   49     -0.33      0.00
   -7    4   46     -0.34      0.00
   -7    4   43     -0.52      0.00
   -7    4   40     -1.21      0.00
   -7    4   37     -6.18      0.00
   -7    4   34     -2.26      0.00
   -7    4   31      0.91      0.00
   -7    4   28     -1.53      0.00
   -7    4   25     -4.29      0.00
   -7    4   22     -2.98      0.00
   -7    4   19      2.41      0.00
   -7    4   16     -2.51      0.00
   -7    4   13      3.93      0.00
   -7    4   10     11.31      0.00
   -7    4    7     -2.27      0.00
   -7    4    4      4.01      0.00
   -7    4    1      9.25      0.00
   -3    7    2     -8.24      0.00
   -3    7    5      4.65      0.00
   -3    7    8     14.36      0.00
   -3    7   11     -5.23      0.00
   -3    7   14      5.58      0.00
   -3    7   17      5.64      0.00
   -3    7   20    -21.73      0.00
   -3    7   23     -9.06      0.00
   -3    7   26      9.13      0.00
   -3    7   29      5.01      0.00
   -3    7   32      0.37      0.00
   -3    7   35     -6.32      0.00
   -3    7   38     -4.10      0.00
   -3    7   41      1.83      0.00
   -3    7   44      1.03      0.00
   -3    7   47     -1.14      0.00
   -3    7   50     -0.81      0.00
    3    4   53      0.80      0.00
    3    4   50     -2.58      0.00
    3    4   47     -1.11      0.00
    3    4   44      0.99      0.00
    3    4   41     -0.69      0.00
    3    4   38     -2.41      0.00
    3    4   35     -6.59      0.00
    3    4   32     -2.29      0.00
    3    4   29      3.87      0.00
    3    4   26      1.43      0.00
    3    4   23     -7.67      0.00
    3    4   20     -7.45      0.00
    3    4   17      8.01      0.00
    3    4   14      2.96      0.00
    3    4   11     -2.58      0.00
    3    4    8      9.01      0.00
    3    4    5      0.96      0.00
    3    4    2      1.58      0.00
   -4    7    1     11.10      0.00
   -4    7    4     -8.70      0.00
   -4    7    7     -1.38      0.00
   -4    7   10     25.38      0.00
   -4    7   13      1.66      0.00
   -4    7   16    -12.40      0.00
   -4    7   19     -0.12      0.00
   -4    7   22     -9.38      0.00
   -4    7   25     -4.57      0.00
   -4    7   28      7.06      0.00
   -4    7   31      1.61      0.00
   -4    7   34     -1.95      0.00
   -4    7   37     -5.22      0.00
   -4    7   40     -3.05      0.00
   -4    7   43      1.83      0.00
   -4    7   46      0.79      0.00
   -4    7   49     -1.23      0.00
    2    5   51      0.31      0.00
    2    5   48     -0.73      0.00
    2    5   45      0.04      0.00
    2    5   42     -0.22      0.00
    2    5   39     -3.69      0.00
    2    5   36     -2.37      0.00
    2    5   33     -3.02      0.00
    2    5   30     -0.51      0.00
    2    5   27      3.13      0.00
    2    5   24      2.90      0.00
    2    5   21     -6.79      0.00
    2    5   18    -14.43      0.00
    2    5   15      9.34      0.00
    2    5   12     12.75      0.00
    2    5    9     -8.08      0.00
    2    5    6      5.01      0.00
    2    5    3      5.92      0.00
   -5    7    0     -5.19      0.00
   -5    7    3      8.81      0.00
   -5    7    6      0.83      0.00
   -5    7    9     -2.89      0.00
   -5    7   12     22.47      0.00
   -5    7   15      6.21      0.00
   -5    7   18    -19.38      0.00
   -5    7   21     -6.08      0.00
   -5    7   24      0.92      0.00
   -5    7   27      1.22      0.00
   -5    7   30      2.40      0.00
   -5    7   33     -3.12      0.00
   -5    7   36     -3.13      0.00
   -5    7   39     -2.07      0.00
   -5    7   42     -1.45      0.00
   -5    7   45     -0.33      0.00
   -5    7   48     -0.41      0.00
    1    6   49     -0.41      0.00
    1    6   46      1.54      0.00
    1    6   43      1.13      0.00
    1    6   40     -2.37      0.00
    1    6   37     -7.14      0.00
    1    6   34     -1.68      0.00
    1    6   31      3.83      0.00
    1    6   28      4.01      0.00
    1    6   25     -1.51      0.00
    1    6   22     -2.84      0.00
    1    6   19     -2.26      0.00
    1    6   16    -14.51      0.00
    1    6   13      4.39      0.00
    1    6   10     22.67      0.00
    1    6    7     -7.48      0.00
    1    6    4     -6.12      0.00
    1    6    1      8.98      0.00
   -6    7    2     -7.88      0.00
   -6    7    5      3.81      0.00
   -6    7    8     14.69      0.00
   -6    7   11      0.75      0.00
   -6    7   14      8.80      0.00
   -6    7   17      4.32      0.00
   -6    7   20    -14.07      0.00
   -6    7   23     -5.84      0.00
   -6    7   26      3.53      0.00
   -6    7   29      3.12      0.00
   -6    7   32     -0.88      0.00
   -6    7   35     -5.78      0.00
   -6    7   38     -3.30      0.00
   -6    7   41     -0.48      0.00
   -6    7   44     -0.43      0.00
   -6    7   47     -1.40      0.00
   -6    7   50     -1.14      0.00
    0    7   50     -1.84      0.00
    0    7   47     -0.44      0.00
    0    7   44      1.92      0.00
    0    7   41      0.13      0.00
    0    7   38     -4.05      0.00
    0    7   35     -6.60      0.00
    0    7   32      0.48      0.00
    0    7   29      8.99      0.00
    0    7   26      7.96      0.00
    0    7   23     -7.45      0.00
    0    7   20    -14.39      0.00
    0    7   17      2.91      0.00
    0    7   14     -1.03      0.00
    0    7   11     -2.90      0.00
    0    7    8     19.95      0.00
    0    7    5     -0.91      0.00
    0    7    2    -17.82      0.00
   -7    7    1      6.34      0.00
   -7    7    4      0.07      0.00
   -7    7    7      0.68      0.00
   -7    7   10     19.83      0.00
   -7    7   13      5.34      0.00
   -7    7   16     -2.94      0.00
   -7    7   19     -0.34      0.00
   -7    7   22     -5.32      0.00
   -7    7   25     -0.79      0.00
   -7    7   28      1.38      0.00
   -7    7   31      0.09      0.00
   -7    7   34     -2.41      0.00
   -7    7   37     -5.34      0.00
   -7    7   40     -2.18      0.00
   -7    7   43     -1.24      0.00
   -7    7   46     -1.12      0.00
   -7    7   49     -0.35      0.00
   -7    7   52     -0.48      0.00
   -8    7   51      0.83      0.00
   -8    7   48     -2.49      0.00
   -8    7   45     -1.88      0.00
   -8    7   42     -0.72      0.00
   -8    7   39     -4.03      0.00
   -8    7   36     -2.79      0.00
   -8    7   33     -3.65      0.00
   -8    7   30     -1.49      0.00
   -8    7   27      2.59      0.00
   -8    7   24     -0.66      0.00
   -8    7   21     -1.64      0.00
   -8    7   18     -4.68      0.00
   -8    7   15      5.60      0.00
   -8    7   12     13.79      0.00
   -8    7    9      2.13      0.00
   -8    7    6     10.33      0.00
   -8    7    3      1.40      0.00
   -1    8    0    -17.89      0.00
   -1    8    3      4.16      0.00
   -1    8    6      2.25      0.00
   -1    8    9     -7.07      0.00
   -1    8   12     17.54      0.00
   -1    8   15      5.75      0.00
   -1    8   18    -21.41      0.00
   -1    8   21    -10.20      0.00
   -1    8   24      5.71      0.00
   -1    8   27      8.28      0.00
   -1    8   30      4.08      0.00
   -1    8   33     -1.39      0.00
   -1    8   36     -3.21      0.00
   -1    8   39     -2.79      0.00
   -1    8   42     -0.20      0.00
   -1    8   45      0.69      0.00
   -1    8   48      0.04      0.00
   -8    6   52     -1.15      0.00
   -8    6   49      0.36      0.00
   -8    6   46     -1.81      0.00
   -8    6   43     -2.20      0.00
   -8    6   40     -0.90      0.00
   -8    6   37     -6.06      0.00
   -8    6   34     -2.53      0.00
   -8    6   31      0.04      0.00
   -8    6   28     -1.63      0.00
   -8    6   25     -0.10      0.00
   -8    6   22     -2.47      0.00
   -8    6   19      1.60      0.00
   -8    6   16     -0.25      0.00
   -8    6   13      5.49      0.00
   -8    6   10     15.64      0.00
   -8    6    7     -2.42      0.00
   -8    6    4      3.66      0.00
   -8    6    1      7.12      0.00
   -2    8    2    -21.75      0.00
   -2    8    5      0.33      0.00
   -2    8    8     20.70      0.00
   -2    8   11     -3.53      0.00
   -2    8   14      0.82      0.00
   -2    8   17      1.91      0.00
   -2    8   20    -17.64      0.00
   -2    8   23     -7.62      0.00
   -2    8   26      9.58      0.00
   -2    8   29      9.07      0.00
   -2    8   32      0.82      0.00
   -2    8   35     -6.07      0.00
   -2    8   38     -3.88      0.00
   -2    8   41      1.01      0.00
   -2    8   44      1.63      0.00
   -2    8   47     -0.69      0.00
   -8    5   53      0.69      0.00
   -8    5   50     -2.67      0.00
   -8    5   47     -1.02      0.00
   -8    5   44     -0.20      0.00
   -8    5   41     -2.42      0.00
   -8    5   38     -1.95      0.00
   -8    5   35     -6.05      0.00
   -8    5   32     -2.59      0.00
   -8    5   29      2.70      0.00
   -8    5   26     -0.47      0.00
   -8    5   23     -3.32      0.00
   -8    5   20     -3.94      0.00
   -8    5   17      6.96      0.00
   -8    5   14      4.56      0.00
   -8    5   11      0.07      0.00
   -8    5    8     14.05      0.00
   -8    5    5     -1.44      0.00
   -8    5    2     -5.19      0.00
   -3    8    1     11.08      0.00
   -3    8    4    -14.96      0.00
   -3    8    7     -6.16      0.00
   -3    8   10     30.46      0.00
   -3    8   13      3.16      0.00
   -3    8   16    -17.32      0.00
   -3    8   19     -3.84      0.00
   -3    8   22     -6.56      0.00
   -3    8   25     -1.34      0.00
   -3    8   28      8.55      0.00
   -3    8   31      3.63      0.00
   -3    8   34     -1.74      0.00
   -3    8   37     -5.03      0.00
   -3    8   40     -3.03      0.00
   -3    8   43      1.81      0.00
   -3    8   46      1.53      0.00
   -3    8   49     -1.20      0.00
    4    4   51      0.34      0.00
    4    4   48     -1.70      0.00
    4    4   45     -1.27      0.00
    4    4   42     -0.60      0.00
    4    4   39     -3.79      0.00
    4    4   36     -2.26      0.00
    4    4   33     -3.11      0.00
    4    4   30     -2.05      0.00
    4    4   27      2.08      0.00
    4    4   24      1.55      0.00
    4    4   21     -3.42      0.00
    4    4   18     -7.31      0.00
    4    4   15      9.89      0.00
    4    4   12     10.78      0.00
    4    4    9     -7.05      0.00
    4    4    6      9.54      0.00
    4    4    3      5.00      0.00
   -4    8    0    -14.65      0.00
   -4    8    3      8.04      0.00
   -4    8    6      2.66      0.00
   -4    8    9     -7.34      0.00
   -4    8   12     23.52      0.00
   -4    8   15      7.39      0.00
   -4    8   18    -24.64      0.00
   -4    8   21     -7.95      0.00
   -4    8   24      3.89      0.00
   -4    8   27      3.85      0.00
   -4    8   30      4.60      0.00
   -4    8   33     -2.78      0.00
   -4    8   36     -3.36      0.00
   -4    8   39     -1.11      0.00
   -4    8   42     -1.41      0.00
   -4    8   45     -0.09      0.00
   -4    8   48      0.26      0.00
    3    5   49     -0.66      0.00
    3    5   46      0.17      0.00
    3    5   43     -0.27      0.00
    3    5   40     -2.10      0.00
    3    5   37     -6.59      0.00
    3    5   34     -1.61      0.00
    3    5   31      2.49      0.00
    3    5   28      0.43      0.00
    3    5   25     -1.50      0.00
    3    5   22     -0.30      0.00
    3    5   19      0.77      0.00
    3    5   16     -9.00      0.00
    3    5   13      5.86      0.00
    3    5   10     18.87      0.00
    3    5    7     -9.45      0.00
    3    5    4     -1.36      0.00
    3    5    1     11.09      0.00
   -5    8    2    -17.15      0.00
   -5    8    5      1.16      0.00
   -5    8    8     20.57      0.00
   -5    8   11     -1.45      0.00
   -5    8   14      5.91      0.00
   -5    8   17      4.53      0.00
   -5    8   20    -18.09      0.00
   -5    8   23     -6.75      0.00
   -5    8   26      7.18      0.00
   -5    8   29      4.71      0.00
   -5    8   32      0.66      0.00
   -5    8   35     -5.58      0.00
   -5    8   38     -3.78      0.00
   -5    8   41      0.91      0.00
   -5    8   44     -0.25      0.00
   -5    8   47     -1.58      0.00
    2    6   50     -1.88      0.00
    2    6   47     -0.90      0.00
    2    6   44      0.87      0.00
    2    6   41     -0.93      0.00
    2    6   38     -3.13      0.00
    2    6   35     -6.73      0.00
    2    6   32     -0.26      0.00
    2    6   29      7.49      0.00
    2    6   26      4.12      0.00
    2    6   23     -5.90      0.00
    2    6   20     -8.48      0.00
    2    6   17      5.74      0.00
    2    6   14     -1.24      0.00
    2    6   11     -2.98      0.00
    2    6    8     20.11      0.00
    2    6    5     -3.63      0.00
    2    6    2    -15.69      0.00
   -6    8    1      9.95      0.00
   -6    8    4     -6.90      0.00
   -6    8    7     -2.05      0.00
   -6    8   10     26.50      0.00
   -6    8   13      5.05      0.00
   -6    8   16     -8.47      0.00
   -6    8   19     -2.02      0.00
   -6    8   22     -6.58      0.00
   -6    8   25     -0.80      0.00
   -6    8   28      4.53      0.00
   -6    8   31      0.96      0.00
   -6    8   34     -1.80      0.00
   -6    8   37     -4.43      0.00
   -6    8   40     -3.10      0.00
   -6    8   43     -0.23      0.00
   -6    8   46     -0.13      0.00
   -6    8   49     -1.01      0.00
    1    7   48     -0.06      0.00
    1    7   45     -0.04      0.00
    1    7   42     -0.55      0.00
    1    7   39     -3.47      0.00
    1    7   36     -3.03      0.00
    1    7   33     -1.94      0.00
    1    7   30      2.74      0.00
    1    7   27      7.64      0.00
    1    7   24      4.55      0.00
    1    7   21     -8.37      0.00
    1    7   18    -16.58      0.00
    1    7   15      7.50      0.00
    1    7   12     14.10      0.00
    1    7    9     -8.43      0.00
    1    7    6      6.37      0.00
    1    7    3      3.48      0.00
   -7    8    0    -20.10      0.00
   -7    8    3      2.98      0.00
   -7    8    6      8.65      0.00
   -7    8    9      1.68      0.00
   -7    8   12     18.25      0.00
   -7    8   15      5.64      0.00
   -7    8   18    -11.11      0.00
   -7    8   21     -4.37      0.00
   -7    8   24      0.34      0.00
   -7    8   27      3.36      0.00
   -7    8   30      1.04      0.00
   -7    8   33     -3.46      0.00
   -7    8   36     -3.27      0.00
   -7    8   39     -2.38      0.00
   -7    8   42     -1.61      0.00
   -7    8   45     -1.97      0.00
   -7    8   48     -0.90      0.00
   -7    8   51      0.37      0.00
    0    8   46      1.37      0.00
    0    8   43      0.97      0.00
    0    8   40     -2.79      0.00
    0    8   37     -5.74      0.00
    0    8   34     -0.85      0.00
    0    8   31      5.26      0.00
    0    8   28      6.16      0.00
    0    8   25      2.16      0.00
    0    8   22     -1.45      0.00
    0    8   19     -6.62      0.00
    0    8   16    -14.81      0.00
    0    8   13      5.18      0.00
    0    8   10     22.94      0.00
    0    8    7     -7.01      0.00
    0    8    4    -12.89      0.00
    0    8    1      3.36      0.00
   -8    8    2    -10.10      0.00
   -8    8    5     -0.29      0.00
   -8    8    8     15.77      0.00
   -8    8   11      6.88      0.00
   -8    8   14      6.99      0.00
   -8    8   17      1.42      0.00
   -8    8   20     -5.68      0.00
   -8    8   23     -0.96      0.00
   -8    8   26      1.23      0.00
   -8    8   29      2.29      0.00
   -8    8   32     -1.60      0.00
   -8    8   35     -5.01      0.00
   -8    8   38     -3.15      0.00
   -8    8   41     -2.19      0.00
   -8    8   44     -0.93      0.00
   -8    8   47     -1.52      0.00
   -8    8   50     -1.23      0.00
   -9    8   52     -0.34      0.00
   -9    8   49      0.12      0.00
   -9    8   46     -1.76      0.00
   -9    8   43     -2.79      0.00
   -9    8   40     -1.57      0.00
   -9    8   37     -4.54      0.00
   -9    8   34     -3.12      0.00
   -9    8   31     -1.05      0.00
   -9    8   28     -1.02      0.00
   -9    8   25      2.69      0.00
   -9    8   22     -0.73      0.00
   -9    8   19     -0.59      0.00
   -9    8   16      2.81      0.00
   -9    8   13      6.45      0.00
   -9    8   10     12.66      0.00
   -9    8    7      2.75      0.00
   -9    8    4      2.38      0.00
   -9    8    1     -0.27      0.00
   -1    9    2    -20.78      0.00
   -1    9    5     -3.52      0.00
   -1    9    8     15.35      0.00
   -1    9   11      0.47      0.00
   -1    9   14     -1.97      0.00
   -1    9   17     -1.66      0.00
   -1    9   20     -9.94      0.00
   -1    9   23     -4.92      0.00
   -1    9   26      6.91      0.00
   -1    9   29     10.05      0.00
   -1    9   32      1.77      0.00
   -1    9   35     -4.83      0.00
   -1    9   38     -2.63      0.00
   -1    9   41      0.01      0.00
   -1    9   44      0.97      0.00
   -1    9   47      0.05      0.00
   -9    7   53      0.83      0.00
   -9    7   50     -2.26      0.00
   -9    7   47     -1.16      0.00
   -9    7   44     -0.80      0.00
   -9    7   41     -3.47      0.00
   -9    7   38     -1.98      0.00
   -9    7   35     -5.01      0.00
   -9    7   32     -3.12      0.00
   -9    7   29      1.86      0.00
   -9    7   26     -1.14      0.00
   -9    7   23      0.59      0.00
   -9    7   20     -0.56      0.00
   -9    7   17      3.22      0.00
   -9    7   14      6.71      0.00
   -9    7   11      4.17      0.00
   -9    7    8     13.07      0.00
   -9    7    5     -0.73      0.00
   -9    7    2     -7.78      0.00
   -2    9    1      5.02      0.00
   -2    9    4    -15.66      0.00
   -2    9    7     -7.16      0.00
   -2    9   10     24.62      0.00
   -2    9   13      4.05      0.00
   -2    9   16    -15.19      0.00
   -2    9   19     -7.16      0.00
   -2    9   22     -2.80      0.00
   -2    9   25      2.35      0.00
   -2    9   28      6.45      0.00
   -2    9   31      5.40      0.00
   -2    9   34     -0.45      0.00
   -2    9   37     -5.31      0.00
   -2    9   40     -1.76      0.00
   -2    9   43      1.41      0.00
   -2    9   46      0.89      0.00
   -9    6   51      0.92      0.00
   -9    6   48     -2.57      0.00
   -9    6   45     -2.39      0.00
   -9    6   42     -0.46      0.00
   -9    6   39     -4.17      0.00
   -9    6   36     -2.39      0.00
   -9    6   33     -3.15      0.00
   -9    6   30     -3.08      0.00
   -9    6   27      2.33      0.00
   -9    6   24     -0.05      0.00
   -9    6   21     -0.04      0.00
   -9    6   18     -0.62      0.00
   -9    6   15      7.09      0.00
   -9    6   12     10.21      0.00
   -9    6    9     -2.85      0.00
   -9    6    6     10.42      0.00
   -9    6    3      3.08      0.00
   -3    9    0    -19.28      0.00
   -3    9    3      4.75      0.00
   -3    9    6      1.96      0.00
   -3    9    9     -8.17      0.00
   -3    9   12     19.17      0.00
   -3    9   15      5.69      0.00
   -3    9   18    -21.44      0.00
   -3    9   21     -9.04      0.00
   -3    9   24      4.88      0.00
   -3    9   27      7.50      0.00
   -3    9   30      3.99      0.00
   -3    9   33     -1.61      0.00
   -3    9   36     -2.19      0.00
   -3    9   39     -1.66      0.00
   -3    9   42     -0.30      0.00
   -3    9   45      0.23      0.00
   -3    9   48     -0.14      0.00
   -9    5   49     -0.42      0.00
   -9    5   46     -1.19      0.00
   -9    5   43     -2.01      0.00
   -9    5   40     -1.75      0.00
   -9    5   37     -5.35      0.00
   -9    5   34     -2.03      0.00
   -9    5   31      0.44      0.00
   -9    5   28     -1.86      0.00
   -9    5   25     -0.08      0.00
   -9    5   22      0.79      0.00
   -9    5   19      3.20      0.00
   -9    5   16     -1.93      0.00
   -9    5   13      5.69      0.00
   -9    5   10     14.94      0.00
   -9    5    7     -7.80      0.00
   -9    5    4      1.41      0.00
   -9    5    1     10.07      0.00
   -4    9    2    -22.67      0.00
   -4    9    5     -2.27      0.00
   -4    9    8     21.31      0.00
   -4    9   11     -2.32      0.00
   -4    9   14      2.10      0.00
   -4    9   17      2.86      0.00
   -4    9   20    -16.49      0.00
   -4    9   23     -6.29      0.00
   -4    9   26      8.35      0.00
   -4    9   29      6.91      0.00
   -4    9   32      1.12      0.00
   -4    9   35     -4.89      0.00
   -4    9   38     -3.05      0.00
   -4    9   41      1.17      0.00
   -4    9   44      0.48      0.00
   -4    9   47     -1.27      0.00
    4    5   50     -1.65      0.00
    4    5   47     -1.46      0.00
    4    5   44     -0.46      0.00
    4    5   41     -1.85      0.00
    4    5   38     -2.52      0.00
    4    5   35     -5.56      0.00
    4    5   32     -1.43      0.00
    4    5   29      4.11      0.00
    4    5   26      1.10      0.00
    4    5   23     -3.10      0.00
    4    5   20     -2.68      0.00
    4    5   17      8.17      0.00
    4    5   14      0.82      0.00
    4    5   11     -2.65      0.00
    4    5    8     17.55      0.00
    4    5    5     -4.15      0.00
    4    5    2    -13.40      0.00
   -5    9    1     11.32      0.00
   -5    9    4    -11.67      0.00
   -5    9    7     -7.39      0.00
   -5    9   10     28.43      0.00
   -5    9   13      5.50      0.00
   -5    9   16    -13.14      0.00
   -5    9   19     -3.20      0.00
   -5    9   22     -5.49      0.00
   -5    9   25     -0.31      0.00
   -5    9   28      6.37      0.00
   -5    9   31      2.12      0.00
   -5    9   34     -1.02      0.00
   -5    9   37     -3.67      0.00
   -5    9   40     -2.76      0.00
   -5    9   43      0.69      0.00
   -5    9   46      0.21      0.00
    3    6   48     -0.69      0.00
    3    6   45     -1.11      0.00
    3    6   42     -1.07      0.00
    3    6   39     -3.79      0.00
    3    6   36     -2.23      0.00
    3    6   33     -2.03      0.00
    3    6   30     -0.12      0.00
    3    6   27      5.13      0.00
    3    6   24      3.23      0.00
    3    6   21     -4.31      0.00
    3    6   18     -9.05      0.00
    3    6   15      9.33      0.00
    3    6   12     11.11      0.00
    3    6    9    -10.56      0.00
    3    6    6      9.17      0.00
    3    6    3      5.01      0.00
   -6    9    0    -22.84      0.00
   -6    9    3      4.24      0.00
   -6    9    6      7.41      0.00
   -6    9    9     -3.84      0.00
   -6    9   12     20.02      0.00
   -6    9   15      7.15      0.00
   -6    9   18    -16.37      0.00
   -6    9   21     -6.28      0.00
   -6    9   24      1.98      0.00
   -6    9   27      4.48      0.00
   -6    9   30      2.67      0.00
   -6    9   33     -2.93      0.00
   -6    9   36     -2.41      0.00
   -6    9   39     -1.20      0.00
   -6    9   42     -1.80      0.00
   -6    9   45     -1.41      0.00
   -6    9   48     -0.31      0.00
    2    7   49     -0.75      0.00
    2    7   46      0.82      0.00
    2    7   43     -0.30      0.00
    2    7   40     -2.78      0.00
    2    7   37     -5.63      0.00
    2    7   34     -0.82      0.00
    2    7   31      4.08      0.00
    2    7   28      2.72      0.00
    2    7   25      1.82      0.00
    2    7   22      0.54      0.00
    2    7   19     -2.84      0.00
    2    7   16    -10.46      0.00
    2    7   13      5.21      0.00
    2    7   10     20.32      0.00
    2    7    7     -9.81      0.00
    2    7    4     -8.76      0.00
    2    7    1      7.62      0.00
   -7    9    2    -16.39      0.00
   -7    9    5     -1.98      0.00
   -7    9    8     19.51      0.00
   -7    9   11      4.54      0.00
   -7    9   14      5.92      0.00
   -7    9   17      1.77      0.00
   -7    9   20     -9.84      0.00
   -7    9   23     -2.76      0.00
   -7    9   26      3.14      0.00
   -7    9   29      3.63      0.00
   -7    9   32     -0.00      0.00
   -7    9   35     -4.53      0.00
   -7    9   38     -3.29      0.00
   -7    9   41     -0.85      0.00
   -7    9   44     -0.71      0.00
   -7    9   47     -1.97      0.00
    1    8   47     -0.78      0.00
    1    8   44      0.71      0.00
    1    8   41     -0.54      0.00
    1    8   38     -3.66      0.00
    1    8   35     -4.79      0.00
    1    8   32      1.86      0.00
    1    8   29      8.76      0.00
    1    8   26      5.11      0.00
    1    8   23     -4.11      0.00
    1    8   20     -6.66      0.00
    1    8   17      0.67      0.00
    1    8   14     -2.34      0.00
    1    8   11     -0.27      0.00
    1    8    8     16.32      0.00
    1    8    5     -4.01      0.00
    1    8    2    -20.13      0.00
   -8    9    1      1.12      0.00
   -8    9    4     -1.13      0.00
   -8    9    7      1.34      0.00
   -8    9   10     17.73      0.00
   -8    9   13      7.69      0.00
   -8    9   16     -1.57      0.00
   -8    9   19     -2.96      0.00
   -8    9   22     -2.54      0.00
   -8    9   25      2.38      0.00
   -8    9   28      1.32      0.00
   -8    9   31     -0.58      0.00
   -8    9   34     -2.23      0.00
   -8    9   37     -3.43      0.00
   -8    9   40     -2.59      0.00
   -8    9   43     -2.24      0.00
   -8    9   46     -0.76      0.00
   -8    9   49     -0.44      0.00
    0    9   45      0.28      0.00
    0    9   42     -0.58      0.00
    0    9   39     -2.63      0.00
    0    9   36     -1.89      0.00
    0    9   33     -0.18      0.00
    0    9   30      3.83      0.00
    0    9   27      8.67      0.00
    0    9   24      4.22      0.00
    0    9   21     -8.29      0.00
    0    9   18    -11.78      0.00
    0    9   15      3.53      0.00
    0    9   12      9.11      0.00
    0    9    9     -3.16      0.00
    0    9    6      0.51      0.00
    0    9    3     -2.07      0.00
    0    9    0    -15.70      0.00
   -9    9    3     -3.21      0.00
   -9    9    6      7.81      0.00
   -9    9    9      8.53      0.00
   -9    9   12     10.39      0.00
   -9    9   15      3.16      0.00
   -9    9   18     -0.56      0.00
   -9    9   21     -1.45      0.00
   -9    9   24      0.12      0.00
   -9    9   27      3.53      0.00
   -9    9   30     -1.04      0.00
   -9    9   33     -3.48      0.00
   -9    9   36     -3.32      0.00
   -9    9   39     -2.86      0.00
   -9    9   42     -1.29      0.00
   -9    9   45     -2.40      0.00
   -9    9   48     -1.36      0.00
   -9    9   51      0.80      0.00
  -10    9   50     -1.04      0.00
  -10    9   47     -1.19      0.00
  -10    9   44     -1.05      0.00
  -10    9   41     -3.06      0.00
  -10    9   38     -2.70      0.00
  -10    9   35     -3.90      0.00
  -10    9   32     -2.63      0.00
  -10    9   29      0.69      0.00
  -10    9   26     -1.21      0.00
  -10    9   23      2.84      0.00
  -10    9   20      2.24      0.00
  -10    9   17     -0.61      0.00
  -10    9   14      7.13      0.00
  -10    9   11      9.11      0.00
  -10    9    8      6.77      0.00
  -10    9    5      0.22      0.00
  -10    9    2     -3.51      0.00
   -1   10    1     -4.18      0.00
   -1   10    4    -12.67      0.00
   -1   10    7     -3.27      0.00
   -1   10   10     11.72      0.00
   -1   10   13      3.50      0.00
   -1   10   16     -8.72      0.00
   -1   10   19     -8.31      0.00
   -1   10   22      0.44      0.00
   -1   10   25      3.98      0.00
   -1   10   28      3.95      0.00
   -1   10   31      5.63      0.00
   -1   10   34      0.36      0.00
   -1   10   37     -3.75      0.00
   -1   10   40     -0.72      0.00
   -1   10   43      0.47      0.00
   -1   10   46      0.27      0.00
  -10    8   51      0.97      0.00
  -10    8   48     -2.12      0.00
  -10    8   45     -2.58      0.00
  -10    8   42     -0.65      0.00
  -10    8   39     -3.74      0.00
  -10    8   36     -3.12      0.00
  -10    8   33     -3.16      0.00
  -10    8   30     -2.92      0.00
  -10    8   27      2.38      0.00
  -10    8   24     -0.39      0.00
  -10    8   21      1.74      0.00
  -10    8   18      4.23      0.00
  -10    8   15      3.19      0.00
  -10    8   12      7.95      0.00
  -10    8    9      4.87      0.00
  -10    8    6      6.90      0.00
  -10    8    3     -0.94      0.00
   -2   10    0    -13.90      0.00
   -2   10    3     -1.41      0.00
   -2   10    6     -1.79      0.00
   -2   10    9     -3.57      0.00
   -2   10   12     10.41      0.00
   -2   10   15      2.02      0.00
   -2   10   18    -12.51      0.00
   -2   10   21     -8.45      0.00
   -2   10   24      4.09      0.00
   -2   10   27      9.03      0.00
   -2   10   30      2.67      0.00
   -2   10   33     -0.06      0.00
   -2   10   36     -0.55      0.00
   -2   10   39     -2.12      0.00
   -2   10   42      0.28      0.00
   -2   10   45      0.52      0.00
  -10    7   49     -0.10      0.00
  -10    7   46     -1.62      0.00
  -10    7   43     -3.22      0.00
  -10    7   40     -1.20      0.00
  -10    7   37     -4.22      0.00
  -10    7   34     -3.08      0.00
  -10    7   31     -0.93      0.00
  -10    7   28     -3.09      0.00
  -10    7   25      2.08      0.00
  -10    7   22      1.73      0.00
  -10    7   19      2.99      0.00
  -10    7   16      4.63      0.00
  -10    7   13      4.43      0.00
  -10    7   10      9.66      0.00
  -10    7    7     -1.85      0.00
  -10    7    4      2.13      0.00
  -10    7    1      4.61      0.00
   -3   10    2    -20.51      0.00
   -3   10    5     -4.26      0.00
   -3   10    8     14.36      0.00
   -3   10   11     -1.19      0.00
   -3   10   14     -0.11      0.00
   -3   10   17     -1.23      0.00
   -3   10   20    -10.06      0.00
   -3   10   23     -3.96      0.00
   -3   10   26      5.79      0.00
   -3   10   29      8.67      0.00
   -3   10   32      1.19      0.00
   -3   10   35     -3.92      0.00
   -3   10   38     -1.05      0.00
   -3   10   41      0.34      0.00
   -3   10   44      0.81      0.00
   -3   10   47     -0.42      0.00
  -10    6   50     -1.65      0.00
  -10    6   47     -1.84      0.00
  -10    6   44     -1.04      0.00
  -10    6   41     -2.71      0.00
  -10    6   38     -2.07      0.00
  -10    6   35     -4.34      0.00
  -10    6   32     -2.56      0.00
  -10    6   29      1.29      0.00
  -10    6   26     -1.64      0.00
  -10    6   23      0.83      0.00
  -10    6   20      2.31      0.00
  -10    6   17      7.05      0.00
  -10    6   14      4.33      0.00
  -10    6   11     -1.06      0.00
  -10    6    8     12.24      0.00
  -10    6    5     -2.60      0.00
  -10    6    2     -9.43      0.00
   -4   10    1      8.54      0.00
   -4   10    4    -13.98      0.00
   -4   10    7     -9.02      0.00
   -4   10   10     22.60      0.00
   -4   10   13      4.05      0.00
   -4   10   16    -11.97      0.00
   -4   10   19     -5.10      0.00
   -4   10   22     -2.70      0.00
   -4   10   25      1.71      0.00
   -4   10   28      4.76      0.00
   -4   10   31      3.77      0.00
   -4   10   34     -0.29      0.00
   -4   10   37     -3.10      0.00
   -4   10   40     -0.92      0.00
   -4   10   43      0.42      0.00
   -4   10   46      0.38      0.00
    5    5   48     -1.44      0.00
    5    5   45     -2.14      0.00
    5    5   42     -1.55      0.00
    5    5   39     -3.31      0.00
    5    5   36     -1.80      0.00
    5    5   33     -2.52      0.00
    5    5   30     -1.98      0.00
    5    5   27      2.11      0.00
    5    5   24      1.16      0.00
    5    5   21      1.10      0.00
    5    5   18     -1.13      0.00
    5    5   15      8.95      0.00
    5    5   12      8.50      0.00
    5    5    9     -9.70      0.00
    5    5    6      9.22      0.00
    5    5    3      4.90      0.00
   -5   10    0    -20.68      0.00
   -5   10    3      3.82      0.00
   -5   10    6      3.53      0.00
   -5   10    9     -7.35      0.00
   -5   10   12     16.62      0.00
   -5   10   15      6.51      0.00
   -5   10   18    -15.64      0.00
   -5   10   21     -7.12      0.00
   -5   10   24      3.56      0.00
   -5   10   27      5.42      0.00
   -5   10   30      2.18      0.00
   -5   10   33     -1.26      0.00
   -5   10   36     -1.38      0.00
   -5   10   39     -0.58      0.00
   -5   10   42     -0.57      0.00
   -5   10   45     -1.15      0.00
    4    6   49     -0.79      0.00
    4    6   46     -0.54      0.00
    4    6   43     -1.53      0.00
    4    6   40     -2.35      0.00
    4    6   37     -4.69      0.00
    4    6   34     -1.09      0.00
    4    6   31      1.77      0.00
    4    6   28     -0.43      0.00
    4    6   25      0.74      0.00
    4    6   22      1.89      0.00
    4    6   19      3.21      0.00
    4    6   16     -4.13      0.00
    4    6   13      4.20      0.00
    4    6   10     15.63      0.00
    4    6    7    -11.34      0.00
    4    6    4     -4.19      0.00
    4    6    1     11.12      0.00
   -6   10    2    -19.57      0.00
   -6   10    5     -4.62      0.00
   -6   10    8     18.68      0.00
   -6   10   11      1.10      0.00
   -6   10   14      3.29      0.00
   -6   10   17      2.52      0.00
   -6   10   20    -10.14      0.00
   -6   10   23     -4.14      0.00
   -6   10   26      4.32      0.00
   -6   10   29      4.80      0.00
   -6   10   32      0.47      0.00
   -6   10   35     -3.35      0.00
   -6   10   38     -2.20      0.00
   -6   10   41      0.21      0.00
   -6   10   44     -0.33      0.00
   -6   10   47     -1.90      0.00
    3    7   47     -1.45      0.00
    3    7   44     -0.23      0.00
    3    7   41     -1.53      0.00
    3    7   38     -2.96      0.00
    3    7   35     -4.05      0.00
    3    7   32      0.27      0.00
    3    7   29      5.84      0.00
    3    7   26      2.14      0.00
    3    7   23     -2.41      0.00
    3    7   20     -1.85      0.00
    3    7   17      5.31      0.00
    3    7   14     -0.61      0.00
    3    7   11     -3.53      0.00
    3    7    8     15.38      0.00
    3    7    5     -3.95      0.00
    3    7    2    -18.22      0.00
   -7   10    1      6.55      0.00
   -7   10    4     -5.49      0.00
   -7   10    7     -5.07      0.00
   -7   10   10     20.68      0.00
   -7   10   13      7.43      0.00
   -7   10   16     -5.58      0.00
   -7   10   19     -3.31      0.00
   -7   10   22     -2.89      0.00
   -7   10   25      1.66      0.00
   -7   10   28      2.23      0.00
   -7   10   31      0.54      0.00
   -7   10   34     -0.82      0.00
   -7   10   37     -2.33      0.00
   -7   10   40     -2.34      0.00
   -7   10   43     -1.46      0.00
   -7   10   46     -0.21      0.00
    2    8   45     -0.79      0.00
    2    8   42     -1.51      0.00
    2    8   39     -2.62      0.00
    2    8   36     -1.96      0.00
    2    8   33     -0.64      0.00
    2    8   30      2.30      0.00
    2    8   27      6.69      0.00
    2    8   24      3.27      0.00
    2    8   21     -5.21      0.00
    2    8   18     -7.23      0.00
    2    8   15      5.81      0.00
    2    8   12      7.91      0.00
    2    8    9     -7.10      0.00
    2    8    6      3.41      0.00
    2    8    3      1.37      0.00
   -8   10    0    -18.85      0.00
   -8   10    3     -1.85      0.00
   -8   10    6      7.64      0.00
   -8   10    9      3.85      0.00
   -8   10   12     12.73      0.00
   -8   10   15      4.94      0.00
   -8   10   18     -5.36      0.00
   -8   10   21     -3.87      0.00
   -8   10   24      0.61      0.00
   -8   10   27      4.07      0.00
   -8   10   30      0.27      0.00
   -8   10   33     -2.67      0.00
   -8   10   36     -2.58      0.00
   -8   10   39     -1.52      0.00
   -8   10   42     -1.28      0.00
   -8   10   45     -2.69      0.00
   -8   10   48     -0.51      0.00
    1    9   46      0.52      0.00
    1    9   43      0.02      0.00
    1    9   40     -2.43      0.00
    1    9   37     -3.75      0.00
    1    9   34      0.62      0.00
    1    9   31      4.43      0.00
    1    9   28      3.60      0.00
    1    9   25      3.44      0.00
    1    9   22      0.96      0.00
    1    9   19     -5.43      0.00
    1    9   16     -7.88      0.00
    1    9   13      4.18      0.00
    1    9   10     12.08      0.00
    1    9    7     -5.38      0.00
    1    9    4    -10.20      0.00
    1    9    1     -2.04      0.00
   -9   10    2     -7.76      0.00
   -9   10    5     -1.25      0.00
   -9   10    8     10.08      0.00
   -9   10   11     10.24      0.00
   -9   10   14      6.09      0.00
   -9   10   17     -1.46      0.00
   -9   10   20     -1.03      0.00
   -9   10   23      0.52      0.00
   -9   10   26      0.29      0.00
   -9   10   29      1.88      0.00
   -9   10   32     -1.49      0.00
   -9   10   35     -3.20      0.00
   -9   10   38     -3.11      0.00
   -9   10   41     -2.28      0.00
   -9   10   44     -0.67      0.00
   -9   10   47     -1.60      0.00
    0   10   44      0.35      0.00
    0   10   41     -0.69      0.00
    0   10   38     -1.31      0.00
    0   10   35     -2.14      0.00
    0   10   32      2.00      0.00
    0   10   29      7.87      0.00
    0   10   26      3.62      0.00
    0   10   23     -1.80      0.00
    0   10   20     -2.70      0.00
    0   10   17     -3.81      0.00
    0   10   14     -2.26      0.00
    0   10   11      2.34      0.00
    0   10    8      5.34      0.00
    0   10    5     -3.59      0.00
    0   10    2    -13.03      0.00
  -10   10    1     -7.07      0.00
  -10   10    4      2.06      0.00
  -10   10    7      6.79      0.00
  -10   10   10      6.20      0.00
  -10   10   13      6.82      0.00
  -10   10   16      5.39      0.00
  -10   10   19     -2.55      0.00
  -10   10   22      0.96      0.00
  -10   10   25      3.76      0.00
  -10   10   28     -1.36      0.00
  -10   10   31     -1.62      0.00
  -10   10   34     -2.81      0.00
  -10   10   37     -2.76      0.00
  -10   10   40     -2.21      0.00
  -10   10   43     -2.70      0.00
  -10   10   46     -0.84      0.00
  -10   10   49     -0.07      0.00
  -11   10   48     -0.75      0.00
  -11   10   45     -2.20      0.00
  -11   10   42     -1.01      0.00
  -11   10   39     -2.54      0.00
  -11   10   36     -3.51      0.00
  -11   10   33     -3.00      0.00
  -11   10   30     -2.17      0.00
  -11   10   27      2.02      0.00
  -11   10   24     -0.36      0.00
  -11   10   21      1.76      0.00
  -11   10   18      6.62      0.00
  -11   10   15      0.69      0.00
  -11   10   12      4.35      0.00
  -11   10    9     10.98      0.00
  -11   10    6      2.81      0.00
  -11   10    3     -5.50      0.00
   -1   11    0     -4.45      0.00
   -1   11    3     -5.55      0.00
   -1   11    6     -5.79      0.00
   -1   11    9      2.11      0.00
   -1   11   12      1.95      0.00
   -1   11   15     -1.78      0.00
   -1   11   18     -3.73      0.00
   -1   11   21     -6.11      0.00
   -1   11   24      3.07      0.00
   -1   11   27      7.34      0.00
   -1   11   30      1.47      0.00
   -1   11   33      1.56      0.00
   -1   11   36      0.54      0.00
   -1   11   39     -1.31      0.00
   -1   11   42      0.24      0.00
  -11    9   49     -0.01      0.00
  -11    9   46     -1.13      0.00
  -11    9   43     -3.14      0.00
  -11    9   40     -1.48      0.00
  -11    9   37     -2.92      0.00
  -11    9   34     -3.42      0.00
  -11    9   31     -2.28      0.00
  -11    9   28     -2.63      0.00
  -11    9   25      3.33      0.00
  -11    9   22      1.99      0.00
  -11    9   19      1.61      0.00
  -11    9   16      7.95      0.00
  -11    9   13      4.27      0.00
  -11    9   10      2.99      0.00
  -11    9    7      4.83      0.00
  -11    9    4      3.54      0.00
  -11    9    1     -4.91      0.00
   -2   11    2    -12.05      0.00
   -2   11    5     -3.15      0.00
   -2   11    8      2.54      0.00
   -2   11   11      2.09      0.00
   -2   11   14     -1.33      0.00
   -2   11   17     -5.61      0.00
   -2   11   20     -2.41      0.00
   -2   11   23     -1.69      0.00
   -2   11   26      3.16      0.00
   -2   11   29      7.95      0.00
   -2   11   32      0.83      0.00
   -2   11   35     -1.75      0.00
   -2   11   38      0.44      0.00
   -2   11   41      0.02      0.00
   -2   11   44      0.38      0.00
  -11    8   50     -1.26      0.00
  -11    8   47     -1.74      0.00
  -11    8   44     -0.82      0.00
  -11    8   41     -3.15      0.00
  -11    8   38     -2.38      0.00
  -11    8   35     -2.90      0.00
  -11    8   32     -3.18      0.00
  -11    8   29     -0.83      0.00
  -11    8   26     -2.31      0.00
  -11    8   23      3.44      0.00
  -11    8   20      5.23      0.00
  -11    8   17      3.68      0.00
  -11    8   14      6.51      0.00
  -11    8   11      3.06      0.00
  -11    8    8      4.43      0.00
  -11    8    5     -0.06      0.00
  -11    8    2     -2.47      0.00
   -3   11    1     -0.09      0.00
   -3   11    4    -12.37      0.00
   -3   11    7     -4.83      0.00
   -3   11   10     10.33      0.00
   -3   11   13      2.21      0.00
   -3   11   16     -7.00      0.00
   -3   11   19     -7.17      0.00
   -3   11   22      0.54      0.00
   -3   11   25      3.83      0.00
   -3   11   28      2.15      0.00
   -3   11   31      4.20      0.00
   -3   11   34      0.73      0.00
   -3   11   37     -2.13      0.00
   -3   11   40      0.34      0.00
   -3   11   43      0.44      0.00
  -11    7   48     -1.46      0.00
  -11    7   45     -2.79      0.00
  -11    7   42     -1.32      0.00
  -11    7   39     -2.83      0.00
  -11    7   36     -2.38      0.00
  -11    7   33     -2.45      0.00
  -11    7   30     -3.17      0.00
  -11    7   27      0.35      0.00
  -11    7   24      0.04      0.00
  -11    7   21      4.13      0.00
  -11    7   18      5.56      0.00
  -11    7   15      5.95      0.00
  -11    7   12      5.70      0.00
  -11    7    9     -3.86      0.00
  -11    7    6      5.64      0.00
  -11    7    3      2.69      0.00
   -4   11    0    -12.83      0.00
   -4   11    3      0.48      0.00
   -4   11    6     -1.88      0.00
   -4   11    9     -5.61      0.00
   -4   11   12      9.48      0.00
   -4   11   15      2.49      0.00
   -4   11   18     -9.52      0.00
   -4   11   21     -6.27      0.00
   -4   11   24      3.35      0.00
   -4   11   27      6.45      0.00
   -4   11   30      0.81      0.00
   -4   11   33     -0.02      0.00
   -4   11   36      0.27      0.00
   -4   11   39     -0.41      0.00
   -4   11   42      0.51      0.00
   -4   11   45     -0.67      0.00
  -11    6   49     -0.87      0.00
  -11    6   46     -1.25      0.00
  -11    6   43     -2.19      0.00
  -11    6   40     -2.12      0.00
  -11    6   37     -3.46      0.00
  -11    6   34     -1.46      0.00
  -11    6   31     -0.84      0.00
  -11    6   28     -2.80      0.00
  -11    6   25      0.83      0.00
  -11    6   22      2.69      0.00
  -11    6   19      6.81      0.00
  -11    6   16      2.67      0.00
  -11    6   13      2.80      0.00
  -11    6   10      9.00      0.00
  -11    6    7     -8.63      0.00
  -11    6    4     -0.10      0.00
  -11    6    1      9.29      0.00
   -5   11    2    -17.24      0.00
   -5   11    5     -5.13      0.00
   -5   11    8     11.26      0.00
   -5   11   11     -0.89      0.00
   -5   11   14      1.24      0.00
   -5   11   17      0.43      0.00
   -5   11   20     -6.07      0.00
   -5   11   23     -3.45      0.00
   -5   11   26      3.40      0.00
   -5   11   29      5.54      0.00
   -5   11   32     -0.03      0.00
   -5   11   35     -1.64      0.00
   -5   11   38     -0.34      0.00
   -5   11   41      0.29      0.00
   -5   11   44      0.41      0.00
    5    6   47     -1.86      0.00
    5    6   44     -1.21      0.00
    5    6   41     -1.83      0.00
    5    6   38     -2.21      0.00
    5    6   35     -3.25      0.00
    5    6   32     -0.85      0.00
    5    6   29      1.35      0.00
    5    6   26     -0.79      0.00
    5    6   23      0.79      0.00
    5    6   20      2.21      0.00
    5    6   17      9.03      0.00
    5    6   14      2.07      0.00
    5    6   11     -5.65      0.00
    5    6    8     11.19      0.00
    5    6    5     -3.72      0.00
    5    6    2    -11.76      0.00
   -6   11    1      8.89      0.00
   -6   11    4     -9.03      0.00
   -6   11    7     -8.43      0.00
   -6   11   10     16.20      0.00
   -6   11   13      5.48      0.00
   -6   11   16     -5.95      0.00
   -6   11   19     -3.66      0.00
   -6   11   22     -0.70      0.00
   -6   11   25      0.99      0.00
   -6   11   28      1.28      0.00
   -6   11   31      2.01      0.00
   -6   11   34     -0.11      0.00
   -6   11   37     -0.86      0.00
   -6   11   40     -1.04      0.00
   -6   11   43     -0.90      0.00
    4    7   45     -1.76      0.00
    4    7   42     -1.84      0.00
    4    7   39     -2.39      0.00
    4    7   36     -1.70      0.00
    4    7   33     -0.83      0.00
    4    7   30     -0.00      0.00
    4    7   27      2.42      0.00
    4    7   24      1.96      0.00
    4    7   21      0.51      0.00
    4    7   18     -1.53      0.00
    4    7   15      7.70      0.00
    4    7   12      6.41      0.00
    4    7    9    -11.13      0.00
    4    7    6      4.63      0.00
    4    7    3      4.81      0.00
   -7   11    0    -17.39      0.00
   -7   11    3      0.09      0.00
   -7   11    6      4.56      0.00
   -7   11    9     -2.56      0.00
   -7   11   12     11.20      0.00
   -7   11   15      6.10      0.00
   -7   11   18     -6.56      0.00
   -7   11   21     -4.95      0.00
   -7   11   24      1.46      0.00
   -7   11   27      3.65      0.00
   -7   11   30      0.19      0.00
   -7   11   33     -1.27      0.00
   -7   11   36     -1.06      0.00
   -7   11   39      0.03      0.00
   -7   11   42     -0.98      0.00
   -7   11   45     -2.44      0.00
    3    8   46      0.11      0.00
    3    8   43     -0.77      0.00
    3    8   40     -2.94      0.00
    3    8   37     -3.06      0.00
    3    8   34      0.19      0.00
    3    8   31      2.67      0.00
    3    8   28      1.29      0.00
    3    8   25      1.41      0.00
    3    8   22      2.41      0.00
    3    8   19      0.64      0.00
    3    8   16     -4.39      0.00
    3    8   13      3.27      0.00
    3    8   10     10.57      0.00
    3    8    7     -8.64      0.00
    3    8    4     -7.23      0.00
    3    8    1      4.72      0.00
   -8   11    2    -11.00      0.00
   -8   11    5     -4.49      0.00
   -8   11    8     11.33      0.00
   -8   11   11      6.54      0.00
   -8   11   14      4.11      0.00
   -8   11   17      0.51      0.00
   -8   11   20     -2.79      0.00
   -8   11   23     -1.57      0.00
   -8   11   26      0.81      0.00
   -8   11   29      2.28      0.00
   -8   11   32     -0.33      0.00
   -8   11   35     -1.82      0.00
   -8   11   38     -2.34      0.00
   -8   11   41     -1.16      0.00
   -8   11   44     -0.28      0.00
    2    9   44     -0.48      0.00
    2    9   41     -0.58      0.00
    2    9   38     -2.42      0.00
    2    9   35     -2.41      0.00
    2    9   32      2.33      0.00
    2    9   29      5.58      0.00
    2    9   26      2.22      0.00
    2    9   23     -1.18      0.00
    2    9   20     -0.57      0.00
    2    9   17      1.13      0.00
    2    9   14     -2.20      0.00
    2    9   11     -0.79      0.00
    2    9    8      7.47      0.00
    2    9    5     -3.74      0.00
    2    9    2    -12.89      0.00
   -9   11    1     -2.66      0.00
   -9   11    4     -0.99      0.00
   -9   11    7      2.20      0.00
   -9   11   10      9.36      0.00
   -9   11   13      7.92      0.00
   -9   11   16      1.92      0.00
   -9   11   19     -3.67      0.00
   -9   11   22      0.24      0.00
   -9   11   25      2.38      0.00
   -9   11   28     -0.53      0.00
   -9   11   31     -0.55      0.00
   -9   11   34     -1.67      0.00
   -9   11   37     -1.40      0.00
   -9   11   40     -2.21      0.00
   -9   11   43     -2.63      0.00
   -9   11   46     -0.20      0.00
    1   10   42     -0.94      0.00
    1   10   39     -1.44      0.00
    1   10   36     -0.29      0.00
    1   10   33      0.75      0.00
    1   10   30      2.78      0.00
    1   10   27      5.94      0.00
    1   10   24      2.28      0.00
    1   10   21     -4.01      0.00
    1   10   18     -3.47      0.00
    1   10   15      1.03      0.00
    1   10   12      2.09      0.00
    1   10    9     -1.09      0.00
    1   10    6     -1.97      0.00
    1   10    3     -4.22      0.00
  -10   11    0     -7.75      0.00
  -10   11    3     -5.46      0.00
  -10   11    6      2.97      0.00
  -10   11    9     11.04      0.00
  -10   11   12      6.00      0.00
  -10   11   15      1.59      0.00
  -10   11   18      3.45      0.00
  -10   11   21     -1.59      0.00
  -10   11   24      0.15      0.00
  -10   11   27      2.79      0.00
  -10   11   30     -1.37      0.00
  -10   11   33     -2.36      0.00
  -10   11   36     -3.03      0.00
  -10   11   39     -1.60      0.00
  -10   11   42     -1.35      0.00
  -10   11   45     -2.31      0.00
  -10   11   48     -0.15      0.00
    0   11   43     -0.28      0.00
    0   11   40     -0.40      0.00
    0   11   37     -1.16      0.00
    0   11   34      1.16      0.00
    0   11   31      4.03      0.00
    0   11   28      2.17      0.00
    0   11   25      3.64      0.00
    0   11   22      1.92      0.00
    0   11   19     -6.29      0.00
    0   11   16     -3.35      0.00
    0   11   13      1.67      0.00
    0   11   10      1.03      0.00
    0   11    7      0.35      0.00
    0   11    4     -7.60      0.00
    0   11    1     -9.34      0.00
  -11   11    2      1.08      0.00
  -11   11    5      0.84      0.00
  -11   11    8      0.53      0.00
  -11   11   11     11.24      0.00
  -11   11   14      6.15      0.00
  -11   11   17     -2.52      0.00
  -11   11   20      3.92      0.00
  -11   11   23      2.54      0.00
  -11   11   26     -1.18      0.00
  -11   11   29     -0.18      0.00
  -11   11   32     -1.93      0.00
  -11   11   35     -2.29      0.00
  -11   11   38     -3.45      0.00
  -11   11   41     -2.08      0.00
  -11   11   44     -0.46      0.00
  -11   11   47     -1.12      0.00
  -12   11   49     -0.05      0.00
  -12   11   46      0.08      0.00
  -12   11   43     -2.37      0.00
  -12   11   40     -2.17      0.00
  -12   11   37     -1.57      0.00
  -12   11   34     -3.20      0.00
  -12   11   31     -2.24      0.00
  -12   11   28     -1.63      0.00
  -12   11   25      2.41      0.00
  -12   11   22      2.12      0.00
  -12   11   19     -0.14      0.00
  -12   11   16      7.98      0.00
  -12   11   13      4.67      0.00
  -12   11   10     -1.69      0.00
  -12   11    7      8.61      0.00
  -12   11    4      3.34      0.00
  -12   11    1    -10.80      0.00
   -1   12    2     -3.08      0.00
   -1   12    5     -1.83      0.00
   -1   12    8     -4.73      0.00
   -1   12   11      3.91      0.00
   -1   12   14     -2.74      0.00
   -1   12   17     -6.77      0.00
   -1   12   20      1.70      0.00
   -1   12   23      0.28      0.00
   -1   12   26      1.91      0.00
   -1   12   29      5.01      0.00
   -1   12   32      0.86      0.00
   -1   12   35      0.08      0.00
   -1   12   38      1.41      0.00
   -1   12   41      0.42      0.00
  -12   10   47     -1.21      0.00
  -12   10   44     -0.13      0.00
  -12   10   41     -2.85      0.00
  -12   10   38     -2.99      0.00
  -12   10   35     -1.82      0.00
  -12   10   32     -2.85      0.00
  -12   10   29     -1.69      0.00
  -12   10   26     -1.93      0.00
  -12   10   23      3.88      0.00
  -12   10   20      5.82      0.00
  -12   10   17      0.42      0.00
  -12   10   14      6.34      0.00
  -12   10   11      7.21      0.00
  -12   10    8     -1.76      0.00
  -12   10    5      1.22      0.00
  -12   10    2      3.93      0.00
   -2   12    1     -8.23      0.00
   -2   12    4     -8.54      0.00
   -2   12    7      1.16      0.00
   -2   12   10     -0.95      0.00
   -2   12   13      0.70      0.00
   -2   12   16     -2.60      0.00
   -2   12   19     -7.82      0.00
   -2   12   22      2.98      0.00
   -2   12   25      4.35      0.00
   -2   12   28      0.44      0.00
   -2   12   31      3.72      0.00
   -2   12   34      1.32      0.00
   -2   12   37     -0.80      0.00
   -2   12   40      0.98      0.00
   -2   12   43      0.59      0.00
  -12    9   48     -0.85      0.00
  -12    9   45     -2.71      0.00
  -12    9   42     -0.64      0.00
  -12    9   39     -2.30      0.00
  -12    9   36     -3.44      0.00
  -12    9   33     -2.13      0.00
  -12    9   30     -2.77      0.00
  -12    9   27     -0.64      0.00
  -12    9   24     -0.36      0.00
  -12    9   21      4.84      0.00
  -12    9   18      8.57      0.00
  -12    9   15      2.51      0.00
  -12    9   12      2.59      0.00
  -12    9    9      4.11      0.00
  -12    9    6      1.42      0.00
  -12    9    3     -1.88      0.00
   -3   12    0     -2.12      0.00
   -3   12    3     -4.04      0.00
   -3   12    6     -6.79      0.00
   -3   12    9      0.63      0.00
   -3   12   12      1.17      0.00
   -3   12   15     -2.24      0.00
   -3   12   18     -2.41      0.00
   -3   12   21     -5.03      0.00
   -3   12   24      3.04      0.00
   -3   12   27      6.29      0.00
   -3   12   30     -0.37      0.00
   -3   12   33      0.70      0.00
   -3   12   36      1.85      0.00
   -3   12   39      0.19      0.00
   -3   12   42      0.28      0.00
  -12    8   46     -0.89      0.00
  -12    8   43     -2.79      0.00
  -12    8   40     -1.78      0.00
  -12    8   37     -1.87      0.00
  -12    8   34     -2.73      0.00
  -12    8   31     -2.33      0.00
  -12    8   28     -3.08      0.00
  -12    8   25      0.70      0.00
  -12    8   22      3.32      0.00
  -12    8   19      6.74      0.00
  -12    8   16      7.22      0.00
  -12    8   13      2.20      0.00
  -12    8   10      1.55      0.00
  -12    8    7     -1.51      0.00
  -12    8    4      2.24      0.00
  -12    8    1      1.61      0.00
   -4   12    2     -9.16      0.00
   -4   12    5     -4.21      0.00
   -4   12    8      0.97      0.00
   -4   12   11      0.39      0.00
   -4   12   14     -0.94      0.00
   -4   12   17     -3.48      0.00
   -4   12   20     -0.64      0.00
   -4   12   23     -1.04      0.00
   -4   12   26      1.70      0.00
   -4   12   29      4.89      0.00
   -4   12   32     -0.01      0.00
   -4   12   35     -0.60      0.00
   -4   12   38      1.45      0.00
   -4   12   41      0.76      0.00
   -4   12   44     -0.02      0.00
  -12    7   47     -2.01      0.00
  -12    7   44     -1.39      0.00
  -12    7   41     -1.97      0.00
  -12    7   38     -2.01      0.00
  -12    7   35     -2.02      0.00
  -12    7   32     -2.03      0.00
  -12    7   29     -1.88      0.00
  -12    7   26     -2.30      0.00
  -12    7   23      2.67      0.00
  -12    7   20      5.71      0.00
  -12    7   17      8.92      0.00
  -12    7   14      4.16      0.00
  -12    7   11     -4.00      0.00
  -12    7    8      3.98      0.00
  -12    7    5     -1.48      0.00
  -12    7    2     -3.57      0.00
   -5   12    1      4.68      0.00
   -5   12    4     -8.83      0.00
   -5   12    7     -6.79      0.00
   -5   12   10      6.77      0.00
   -5   12   13      2.50      0.00
   -5   12   16     -3.84      0.00
   -5   12   19     -4.28      0.00
   -5   12   22      1.92      0.00
   -5   12   25      1.97      0.00
   -5   12   28     -0.55      0.00
   -5   12   31      2.28      0.00
   -5   12   34      0.83      0.00
   -5   12   37     -0.02      0.00
   -5   12   40      0.63      0.00
   -5   12   43     -0.19      0.00
    6    6   45     -2.18      0.00
    6    6   42     -2.09      0.00
    6    6   39     -1.93      0.00
    6    6   36     -1.32      0.00
    6    6   33     -1.30      0.00
    6    6   30     -1.89      0.00
    6    6   27     -1.04      0.00
    6    6   24      0.37      0.00
    6    6   21      5.23      0.00
    6    6   18      4.20      0.00
    6    6   15      7.41      0.00
    6    6   12      4.30      0.00
    6    6    9    -10.82      0.00
    6    6    6      3.42      0.00
    6    6    3      5.40      0.00
   -6   12    0    -10.71      0.00
   -6   12    3      0.47      0.00
   -6   12    6     -0.77      0.00
   -6   12    9     -4.81      0.00
   -6   12   12      6.07      0.00
   -6   12   15      3.68      0.00
   -6   12   18     -3.49      0.00
   -6   12   21     -4.49      0.00
   -6   12   24      2.08      0.00
   -6   12   27      3.49      0.00
   -6   12   30     -1.36      0.00
   -6   12   33      0.10      0.00
   -6   12   36      0.88      0.00
   -6   12   39      0.73      0.00
   -6   12   42     -0.14      0.00
    5    7   46     -0.30      0.00
    5    7   43     -1.45      0.00
    5    7   40     -2.77      0.00
    5    7   37     -2.00      0.00
    5    7   34     -0.39      0.00
    5    7   31      0.14      0.00
    5    7   28     -1.04      0.00
    5    7   25     -0.32      0.00
    5    7   22      2.86      0.00
    5    7   19      7.08      0.00
    5    7   16      0.68      0.00
    5    7   13      1.25      0.00
    5    7   10      6.81      0.00
    5    7    7     -9.88      0.00
    5    7    4     -3.37      0.00
    5    7    1      8.79      0.00
   -7   12    2    -10.15      0.00
   -7   12    5     -5.92      0.00
   -7   12    8      6.70      0.00
   -7   12   11      2.46      0.00
   -7   12   14      1.98      0.00
   -7   12   17      0.99      0.00
   -7   12   20     -0.85      0.00
   -7   12   23     -2.38      0.00
   -7   12   26      0.08      0.00
   -7   12   29      2.41      0.00
   -7   12   32     -0.15      0.00
   -7   12   35     -0.33      0.00
   -7   12   38     -0.63      0.00
   -7   12   41      0.01      0.00
   -7   12   44     -0.10      0.00
    4    8   44     -0.82      0.00
    4    8   41     -0.70      0.00
    4    8   38     -2.75      0.00
    4    8   35     -1.45      0.00
    4    8   32      1.04      0.00
    4    8   29      1.46      0.00
    4    8   26      0.74      0.00
    4    8   23     -0.01      0.00
    4    8   20      2.16      0.00
    4    8   17      6.99      0.00
    4    8   14     -0.56      0.00
    4    8   11     -5.10      0.00
    4    8    8      6.22      0.00
    4    8    5     -2.71      0.00
    4    8    2     -9.69      0.00
   -8   12    1      2.65      0.00
   -8   12    4     -2.91      0.00
   -8   12    7     -4.03      0.00
   -8   12   10      7.87      0.00
   -8   12   13      7.24      0.00
   -8   12   16     -0.10      0.00
   -8   12   19     -2.81      0.00
   -8   12   22      0.76      0.00
   -8   12   25      0.63      0.00
   -8   12   28     -1.00      0.00
   -8   12   31      0.12      0.00
   -8   12   34      0.03      0.00
   -8   12   37      0.18      0.00
   -8   12   40     -1.64      0.00
   -8   12   43     -1.82      0.00
    3    9   42     -1.97      0.00
    3    9   39     -0.95      0.00
    3    9   36     -0.77      0.00
    3    9   33      0.12      0.00
    3    9   30      1.87      0.00
    3    9   27      2.26      0.00
    3    9   24      2.15      0.00
    3    9   21     -0.17      0.00
    3    9   18     -1.21      0.00
    3    9   15      4.46      0.00
    3    9   12      1.83      0.00
    3    9    9     -6.46      0.00
    3    9    6      0.24      0.00
    3    9    3      0.64      0.00
   -9   12    0     -8.69      0.00
   -9   12    3     -4.15      0.00
   -9   12    6      2.59      0.00
   -9   12    9      5.06      0.00
   -9   12   12      5.51      0.00
   -9   12   15      4.12      0.00
   -9   12   18      1.10      0.00
   -9   12   21     -3.01      0.00
   -9   12   24      0.29      0.00
   -9   12   27      1.78      0.00
   -9   12   30     -0.97      0.00
   -9   12   33     -1.09      0.00
   -9   12   36     -1.36      0.00
   -9   12   39     -0.48      0.00
   -9   12   42     -1.24      0.00
    2   10   43     -0.36      0.00
    2   10   40     -2.07      0.00
    2   10   37     -1.20      0.00
    2   10   34      1.59      0.00
    2   10   31      2.54      0.00
    2   10   28      1.79      0.00
    2   10   25      1.96      0.00
    2   10   22      2.03      0.00
    2   10   19     -1.30      0.00
    2   10   16     -3.07      0.00
    2   10   13      1.47      0.00
    2   10   10      2.82      0.00
    2   10    7     -3.15      0.00
    2   10    4     -5.68      0.00
    2   10    1     -4.03      0.00
  -10   12    2     -2.50      0.00
  -10   12    5     -1.53      0.00
  -10   12    8      2.71      0.00
  -10   12   11     10.22      0.00
  -10   12   14      4.82      0.00
  -10   12   17     -1.82      0.00
  -10   12   20      2.33      0.00
  -10   12   23      0.28      0.00
  -10   12   26     -1.02      0.00
  -10   12   29      0.50      0.00
  -10   12   32     -0.93      0.00
  -10   12   35     -1.35      0.00
  -10   12   38     -2.69      0.00
  -10   12   41     -1.56      0.00
  -10   12   44     -0.54      0.00
    1   11   41     -0.03      0.00
    1   11   38     -0.75      0.00
    1   11   35      0.10      0.00
    1   11   32      2.28      0.00
    1   11   29      3.80      0.00
    1   11   26      1.79      0.00
    1   11   23      0.35      0.00
    1   11   20      1.10      0.00
    1   11   17     -3.11      0.00
    1   11   14     -2.73      0.00
    1   11   11      1.83      0.00
    1   11    8     -1.35      0.00
    1   11    5     -2.02      0.00
    1   11    2     -4.31      0.00
  -11   12    1     -9.46      0.00
  -11   12    4      1.37      0.00
  -11   12    7      7.62      0.00
  -11   12   10      0.90      0.00
  -11   12   13      6.34      0.00
  -11   12   16      6.10      0.00
  -11   12   19     -2.68      0.00
  -11   12   22      1.36      0.00
  -11   12   25      2.24      0.00
  -11   12   28     -1.26      0.00
  -11   12   31     -1.60      0.00
  -11   12   34     -1.91      0.00
  -11   12   37     -1.13      0.00
  -11   12   40     -2.78      0.00
  -11   12   43     -1.86      0.00
  -11   12   46      0.22      0.00
    0   12   42     -0.43      0.00
    0   12   39      0.57      0.00
    0   12   36      1.21      0.00
    0   12   33      1.53      0.00
    0   12   30      1.56      0.00
    0   12   27      3.57      0.00
    0   12   24      2.37      0.00
    0   12   21     -2.39      0.00
    0   12   18      0.04      0.00
    0   12   15     -3.01      0.00
    0   12   12     -3.64      0.00
    0   12    9      4.30      0.00
    0   12    6     -5.28      0.00
    0   12    3     -6.77      0.00
    0   12    0      2.66      0.00
  -12   12    3     -6.81      0.00
  -12   12    6     -0.96      0.00
  -12   12    9     12.45      0.00
  -12   12   12      1.68      0.00
  -12   12   15      0.25      0.00
  -12   12   18      6.38      0.00
  -12   12   21      0.67      0.00
  -12   12   24     -0.25      0.00
  -12   12   27      0.41      0.00
  -12   12   30     -1.02      0.00
  -12   12   33     -1.91      0.00
  -12   12   36     -3.36      0.00
  -12   12   39     -1.31      0.00
  -12   12   42     -1.27      0.00
  -12   12   45     -1.38      0.00
  -12   12   48      0.46      0.00
  -13   12   47     -0.40      0.00
  -13   12   44      0.12      0.00
  -13   12   41     -1.84      0.00
  -13   12   38     -2.96      0.00
  -13   12   35     -1.03      0.00
  -13   12   32     -1.95      0.00
  -13   12   29     -1.81      0.00
  -13   12   26     -1.03      0.00
  -13   12   23      2.11      0.00
  -13   12   20      4.62      0.00
  -13   12   17     -0.89      0.00
  -13   12   14      4.85      0.00
  -13   12   11      8.50      0.00
  -13   12    8     -4.78      0.00
  -13   12    5      1.93      0.00
  -13   12    2      5.88      0.00
   -1   13    1    -11.01      0.00
   -1   13    4     -2.95      0.00
   -1   13    7      3.53      0.00
   -1   13   10     -5.94      0.00
   -1   13   13     -0.28      0.00
   -1   13   16     -1.79      0.00
   -1   13   19     -4.99      0.00
   -1   13   22      3.16      0.00
   -1   13   25      3.03      0.00
   -1   13   28      0.62      0.00
   -1   13   31      1.96      0.00
   -1   13   34      1.86      0.00
   -1   13   37      0.56      0.00
   -1   13   40      1.09      0.00
  -13   11   45     -1.79      0.00
  -13   11   42     -0.35      0.00
  -13   11   39     -1.80      0.00
  -13   11   36     -3.63      0.00
  -13   11   33     -1.33      0.00
  -13   11   30     -2.01      0.00
  -13   11   27     -1.03      0.00
  -13   11   24     -0.22      0.00
  -13   11   21      3.08      0.00
  -13   11   18      8.21      0.00
  -13   11   15      0.67      0.00
  -13   11   12      0.52      0.00
  -13   11    9      8.81      0.00
  -13   11    6     -1.61      0.00
  -13   11    3     -4.57      0.00
   -2   13    0      4.49      0.00
   -2   13    3     -6.50      0.00
   -2   13    6     -6.94      0.00
   -2   13    9      4.68      0.00
   -2   13   12     -4.15      0.00
   -2   13   15     -4.74      0.00
   -2   13   18      0.69      0.00
   -2   13   21     -2.73      0.00
   -2   13   24      2.91      0.00
   -2   13   27      4.66      0.00
   -2   13   30     -0.84      0.00
   -2   13   33      0.81      0.00
   -2   13   36      3.16      0.00
   -2   13   39      0.68      0.00
  -13   10   46      0.02      0.00
  -13   10   43     -2.83      0.00
  -13   10   40     -1.49      0.00
  -13   10   37     -0.95      0.00
  -13   10   34     -3.33      0.00
  -13   10   31     -2.31      0.00
  -13   10   28     -2.48      0.00
  -13   10   25      0.66      0.00
  -13   10   22      2.86      0.00
  -13   10   19      4.14      0.00
  -13   10   16      8.68      0.00
  -13   10   13      2.32      0.00
  -13   10   10     -3.21      0.00
  -13   10    7      4.45      0.00
  -13   10    4      3.05      0.00
  -13   10    1     -5.72      0.00
   -3   13    2     -1.69      0.00
   -3   13    5     -2.17      0.00
   -3   13    8     -5.82      0.00
   -3   13   11      2.38      0.00
   -3   13   14     -2.70      0.00
   -3   13   17     -6.76      0.00
   -3   13   20      2.90      0.00
   -3   13   23      1.21      0.00
   -3   13   26      0.81      0.00
   -3   13   29      3.89      0.00
   -3   13   32     -0.30      0.00
   -3   13   35     -0.17      0.00
   -3   13   38      3.11      0.00
   -3   13   41      1.20      0.00
  -13    9   44     -0.37      0.00
  -13    9   41     -2.36      0.00
  -13    9   38     -2.48      0.00
  -13    9   35     -0.66      0.00
  -13    9   32     -2.50      0.00
  -13    9   29     -3.30      0.00
  -13    9   26     -2.32      0.00
  -13    9   23      3.16      0.00
  -13    9   20      6.72      0.00
  -13    9   17      5.83      0.00
  -13    9   14      5.04      0.00
  -13    9   11      0.17      0.00
  -13    9    8     -2.56      0.00
  -13    9    5      0.90      0.00
  -13    9    2      3.35      0.00
   -4   13    1     -2.84      0.00
   -4   13    4     -6.16      0.00
   -4   13    7     -1.62      0.00
   -4   13   10     -2.29      0.00
   -4   13   13      0.12      0.00
   -4   13   16     -1.86      0.00
   -4   13   19     -5.34      0.00
   -4   13   22      3.96      0.00
   -4   13   25      3.45      0.00
   -4   13   28     -1.59      0.00
   -4   13   31      1.74      0.00
   -4   13   34      1.48      0.00
   -4   13   37      0.35      0.00
   -4   13   40      1.74      0.00
  -13    8   45     -2.22      0.00
  -13    8   42     -1.44      0.00
  -13    8   39     -1.59      0.00
  -13    8   36     -1.97      0.00
  -13    8   33     -0.98      0.00
  -13    8   30     -2.62      0.00
  -13    8   27     -3.27      0.00
  -13    8   24      0.02      0.00
  -13    8   21      6.63      0.00
  -13    8   18      7.51      0.00
  -13    8   15      5.45      0.00
  -13    8   12      1.79      0.00
  -13    8    9     -5.31      0.00
  -13    8    6      0.12      0.00
  -13    8    3      3.19      0.00
   -5   13    0     -1.56      0.00
   -5   13    3     -2.16      0.00
   -5   13    6     -4.65      0.00
   -5   13    9     -2.13      0.00
   -5   13   12     -0.53      0.00
   -5   13   15     -0.43      0.00
   -5   13   18      0.04      0.00
   -5   13   21     -2.92      0.00
   -5   13   24      2.62      0.00
   -5   13   27      3.40      0.00
   -5   13   30     -2.47      0.00
   -5   13   33      0.45      0.00
   -5   13   36      2.70      0.00
   -5   13   39      0.86      0.00
   -5   13   42      0.26      0.00
  -13    7   43     -1.73      0.00
  -13    7   40     -2.10      0.00
  -13    7   37     -1.26      0.00
  -13    7   34     -1.06      0.00
  -13    7   31     -1.34      0.00
  -13    7   28     -2.88      0.00
  -13    7   25     -1.60      0.00
  -13    7   22      3.51      0.00
  -13    7   19      9.84      0.00
  -13    7   16      4.79      0.00
  -13    7   13     -0.17      0.00
  -13    7   10      2.00      0.00
  -13    7    7     -6.81      0.00
  -13    7    4     -0.76      0.00
  -13    7    1      7.38      0.00
   -6   13    2     -5.38      0.00
   -6   13    5     -5.50      0.00
   -6   13    8     -0.03      0.00
   -6   13   11      0.25      0.00
   -6   13   14     -0.48      0.00
   -6   13   17     -0.94      0.00
   -6   13   20      2.40      0.00
   -6   13   23     -0.89      0.00
   -6   13   26     -0.96      0.00
   -6   13   29      2.25      0.00
   -6   13   32     -0.69      0.00
   -6   13   35      0.32      0.00
   -6   13   38      1.99      0.00
   -6   13   41      0.42      0.00
    6    7   44     -1.04      0.00
    6    7   41     -0.97      0.00
    6    7   38     -2.19      0.00
    6    7   35     -0.58      0.00
    6    7   32     -0.40      0.00
    6    7   29     -1.86      0.00
    6    7   26     -1.50      0.00
    6    7   23      1.40      0.00
    6    7   20      4.89      0.00
    6    7   17     10.04      0.00
    6    7   14      1.86      0.00
    6    7   11     -7.77      0.00
    6    7    8      2.77      0.00
    6    7    5     -0.87      0.00
    6    7    2     -4.74      0.00
   -7   13    1      4.99      0.00
   -7   13    4     -3.60      0.00
   -7   13    7     -6.41      0.00
   -7   13   10      2.56      0.00
   -7   13   13      3.94      0.00
   -7   13   16      0.12      0.00
   -7   13   19     -2.29      0.00
   -7   13   22      2.49      0.00
   -7   13   25      0.67      0.00
   -7   13   28     -3.00      0.00
   -7   13   31      0.66      0.00
   -7   13   34      1.29      0.00
   -7   13   37      0.87      0.00
   -7   13   40      0.13      0.00
   -7   13   43     -0.93      0.00
    5    8   42     -2.10      0.00
    5    8   39     -0.44      0.00
    5    8   36     -1.22      0.00
    5    8   33      0.00      0.00
    5    8   30      0.28      0.00
    5    8   27     -1.90      0.00
    5    8   24      1.16      0.00
    5    8   21      4.33      0.00
    5    8   18      2.35      0.00
    5    8   15      6.10      0.00
    5    8   12      1.62      0.00
    5    8    9    -10.47      0.00
    5    8    6      0.41      0.00
    5    8    3      5.13      0.00
   -8   13    0     -6.00      0.00
   -8   13    3     -2.54      0.00
   -8   13    6      0.37      0.00
   -8   13    9     -0.49      0.00
   -8   13   12      2.40      0.00
   -8   13   15      4.20      0.00
   -8   13   18      1.66      0.00
   -8   13   21     -2.82      0.00
   -8   13   24      0.31      0.00
   -8   13   27      0.91      0.00
   -8   13   30     -1.87      0.00
   -8   13   33      0.07      0.00
   -8   13   36      0.74      0.00
   -8   13   39      0.46      0.00
   -8   13   42     -0.65      0.00
    4    9   43     -0.58      0.00
    4    9   40     -2.78      0.00
    4    9   37     -0.48      0.00
    4    9   34      0.91      0.00
    4    9   31      0.60      0.00
    4    9   28      0.70      0.00
    4    9   25     -0.88      0.00
    4    9   22      2.60      0.00
    4    9   19      5.28      0.00
    4    9   16     -1.23      0.00
    4    9   13      0.04      0.00
    4    9   10      2.78      0.00
    4    9    7     -6.12      0.00
    4    9    4     -3.86      0.00
    4    9    1      3.03      0.00
   -9   13    2     -2.93      0.00
   -9   13    5     -4.83      0.00
   -9   13    8      2.07      0.00
   -9   13   11      6.62      0.00
   -9   13   14      2.33      0.00
   -9   13   17      0.35      0.00
   -9   13   20      2.54      0.00
   -9   13   23     -1.40      0.00
   -9   13   26     -1.69      0.00
   -9   13   29      0.29      0.00
   -9   13   32     -0.25      0.00
   -9   13   35      0.05      0.00
   -9   13   38     -0.91      0.00
   -9   13   41     -1.00      0.00
    3   10   41     -0.05      0.00
    3   10   38     -1.80      0.00
    3   10   35     -0.08      0.00
    3   10   32      2.18      0.00
    3   10   29      1.33      0.00
    3   10   26      1.18      0.00
    3   10   23      0.37      0.00
    3   10   20      1.69      0.00
    3   10   17      2.88      0.00
    3   10   14     -2.11      0.00
    3   10   11     -2.97      0.00
    3   10    8      1.04      0.00
    3   10    5     -0.89      0.00
    3   10    2     -4.86      0.00
  -10   13    1     -4.12      0.00
  -10   13    4      0.35      0.00
  -10   13    7      1.78      0.00
  -10   13   10      1.76      0.00
  -10   13   13      7.02      0.00
  -10   13   16      3.81      0.00
  -10   13   19     -2.49      0.00
  -10   13   22      1.28      0.00
  -10   13   25      0.56      0.00
  -10   13   28     -1.98      0.00
  -10   13   31     -0.55      0.00
  -10   13   34     -0.14      0.00
  -10   13   37     -0.49      0.00
  -10   13   40     -1.92      0.00
  -10   13   43     -1.53      0.00
    2   11   42     -0.94      0.00
    2   11   39      0.52      0.00
    2   11   36      0.14      0.00
    2   11   33      1.11      0.00
    2   11   30      2.13      0.00
    2   11   27      1.53      0.00
    2   11   24      1.78      0.00
    2   11   21      0.05      0.00
    2   11   18      0.01      0.00
    2   11   15     -0.45      0.00
    2   11   12     -2.03      0.00
    2   11    9     -0.45      0.00
    2   11    6     -2.76      0.00
    2   11    3     -2.47      0.00
  -11   13    0     -0.66      0.00
  -11   13    3     -6.23      0.00
  -11   13    6      0.08      0.00
  -11   13    9      9.49      0.00
  -11   13   12      2.32      0.00
  -11   13   15      1.64      0.00
  -11   13   18      4.66      0.00
  -11   13   21     -1.05      0.00
  -11   13   24     -0.77      0.00
  -11   13   27      0.55      0.00
  -11   13   30     -0.86      0.00
  -11   13   33     -1.17      0.00
  -11   13   36     -1.76      0.00
  -11   13   39     -1.02      0.00
  -11   13   42     -1.54      0.00
  -11   13   45     -1.06      0.00
    1   12   40     -0.70      0.00
    1   12   37      1.20      0.00
    1   12   34      1.65      0.00
    1   12   31      1.55      0.00
    1   12   28      1.83      0.00
    1   12   25      1.52      0.00
    1   12   22      2.15      0.00
    1   12   19     -2.22      0.00
    1   12   16     -1.74      0.00
    1   12   13     -0.37      0.00
    1   12   10     -3.86      0.00
    1   12    7      2.11      0.00
    1   12    4     -2.54      0.00
    1   12    1     -8.84      0.00
  -12   13    2      3.39      0.00
  -12   13    5      0.42      0.00
  -12   13    8     -2.63      0.00
  -12   13   11      9.87      0.00
  -12   13   14      4.49      0.00
  -12   13   17     -1.90      0.00
  -12   13   20      3.32      0.00
  -12   13   23      1.17      0.00
  -12   13   26     -1.23      0.00
  -12   13   29     -1.06      0.00
  -12   13   32     -0.79      0.00
  -12   13   35     -0.99      0.00
  -12   13   38     -2.96      0.00
  -12   13   41     -1.37      0.00
  -12   13   44     -0.18      0.00
    0   13   38      1.33      0.00
    0   13   35      1.16      0.00
    0   13   32      1.51      0.00
    0   13   29      1.47      0.00
    0   13   26      1.85      0.00
    0   13   23      1.18      0.00
    0   13   20      1.75      0.00
    0   13   17     -4.27      0.00
    0   13   14     -3.82      0.00
    0   13   11      2.60      0.00
    0   13    8     -5.50      0.00
    0   13    5     -0.55      0.00
    0   13    2      2.51      0.00
  -13   13    1    -10.46      0.00
  -13   13    4      1.76      0.00
  -13   13    7      8.18      0.00
  -13   13   10     -3.09      0.00
  -13   13   13      4.29      0.00
  -13   13   16      6.19      0.00
  -13   13   19     -0.90      0.00
  -13   13   22      1.08      0.00
  -13   13   25      0.81      0.00
  -13   13   28     -0.74      0.00
  -13   13   31     -1.60      0.00
  -13   13   34     -2.10      0.00
  -13   13   37     -1.08      0.00
  -13   13   40     -1.95      0.00
  -13   13   43     -1.14      0.00
  -13   13   46      0.44      0.00
  -14   13   45     -0.36      0.00
  -14   13   42     -0.43      0.00
  -14   13   39     -1.41      0.00
  -14   13   36     -2.42      0.00
  -14   13   33     -1.03      0.00
  -14   13   30     -0.74      0.00
  -14   13   27     -0.99      0.00
  -14   13   24     -0.90      0.00
  -14   13   21      1.24      0.00
  -14   13   18      5.72      0.00
  -14   13   15      0.12      0.00
  -14   13   12      0.11      0.00
  -14   13    9      8.58      0.00
  -14   13    6     -2.98      0.00
  -14   13    3     -4.60      0.00
   -1   14    0      6.24      0.00
   -1   14    3     -5.24      0.00
   -1   14    6     -3.98      0.00
   -1   14    9      4.45      0.00
   -1   14   12     -5.41      0.00
   -1   14   15     -4.43      0.00
   -1   14   18      0.08      0.00
   -1   14   21     -0.18      0.00
   -1   14   24      2.69      0.00
   -1   14   27      1.90      0.00
   -1   14   30     -0.04      0.00
   -1   14   33      0.88      0.00
   -1   14   36      2.86      0.00
  -14   12   43     -1.56      0.00
  -14   12   40     -1.24      0.00
  -14   12   37     -0.84      0.00
  -14   12   34     -2.72      0.00
  -14   12   31     -1.73      0.00
  -14   12   28     -1.23      0.00
  -14   12   25      0.07      0.00
  -14   12   22      1.50      0.00
  -14   12   19      1.66      0.00
  -14   12   16      7.08      0.00
  -14   12   13      2.42      0.00
  -14   12   10     -4.16      0.00
  -14   12    7      6.48      0.00
  -14   12    4      2.06      0.00
  -14   12    1     -8.14      0.00
   -2   14    2      2.72      0.00
   -2   14    5     -0.74      0.00
   -2   14    8     -6.40      0.00
   -2   14   11      2.54      0.00
   -2   14   14     -4.03      0.00
   -2   14   17     -6.25      0.00
   -2   14   20      2.74      0.00
   -2   14   23      2.14      0.00
   -2   14   26      1.31      0.00
   -2   14   29      2.13      0.00
   -2   14   32     -0.21      0.00
   -2   14   35      0.33      0.00
   -2   14   38      3.59      0.00
  -14   11   44      0.33      0.00
  -14   11   41     -2.06      0.00
  -14   11   38     -2.47      0.00
  -14   11   35     -0.11      0.00
  -14   11   32     -2.27      0.00
  -14   11   29     -2.80      0.00
  -14   11   26     -1.83      0.00
  -14   11   23      2.12      0.00
  -14   11   20      5.65      0.00
  -14   11   17      2.38      0.00
  -14   11   14      4.58      0.00
  -14   11   11      3.28      0.00
  -14   11    8     -5.14      0.00
  -14   11    5      2.02      0.00
  -14   11    2      5.55      0.00
   -3   14    1     -6.95      0.00
   -3   14    4     -2.86      0.00
   -3   14    7      2.22      0.00
   -3   14   10     -5.86      0.00
   -3   14   13     -1.72      0.00
   -3   14   16     -1.62      0.00
   -3   14   19     -4.82      0.00
   -3   14   22      4.22      0.00
   -3   14   25      3.98      0.00
   -3   14   28     -1.48      0.00
   -3   14   31      1.15      0.00
   -3   14   34      1.73      0.00
   -3   14   37      0.43      0.00
   -3   14   40      2.32      0.00
  -14   10   45     -1.85      0.00
  -14   10   42     -0.49      0.00
  -14   10   39     -1.31      0.00
  -14   10   36     -2.61      0.00
  -14   10   33     -0.53      0.00
  -14   10   30     -2.23      0.00
  -14   10   27     -3.28      0.00
  -14   10   24     -0.61      0.00
  -14   10   21      5.17      0.00
  -14   10   18      8.27      0.00
  -14   10   15      2.83      0.00
  -14   10   12      0.02      0.00
  -14   10    9      0.69      0.00
  -14   10    6     -2.00      0.00
  -14   10    3      0.06      0.00
   -4   14    0      4.11      0.00
   -4   14    3     -3.93      0.00
   -4   14    6     -5.72      0.00
   -4   14    9      1.81      0.00
   -4   14   12     -4.49      0.00
   -4   14   15     -4.49      0.00
   -4   14   18      1.59      0.00
   -4   14   21     -1.22      0.00
   -4   14   24      3.10      0.00
   -4   14   27      3.41      0.00
   -4   14   30     -2.97      0.00
   -4   14   33      0.43      0.00
   -4   14   36      3.59      0.00
   -4   14   39      0.88      0.00
  -14    9   43     -2.08      0.00
  -14    9   40     -1.53      0.00
  -14    9   37     -0.45      0.00
  -14    9   34     -1.62      0.00
  -14    9   31     -1.93      0.00
  -14    9   28     -2.94      0.00
  -14    9   25     -2.02      0.00
  -14    9   22      2.88      0.00
  -14    9   19      8.72      0.00
  -14    9   16      6.70      0.00
  -14    9   13     -0.19      0.00
  -14    9   10     -1.99      0.00
  -14    9    7     -1.86      0.00
  -14    9    4      0.99      0.00
  -14    9    1      1.81      0.00
   -5   14    2     -0.20      0.00
   -5   14    5     -3.22      0.00
   -5   14    8     -4.98      0.00
   -5   14   11      0.50      0.00
   -5   14   14     -2.89      0.00
   -5   14   17     -4.26      0.00
   -5   14   20      4.50      0.00
   -5   14   23      1.30      0.00
   -5   14   26     -0.57      0.00
   -5   14   29      1.80      0.00
   -5   14   32     -1.62      0.00
   -5   14   35      0.59      0.00
   -5   14   38      3.70      0.00
   -5   14   41      0.63      0.00
  -14    8   44     -0.87      0.00
  -14    8   41     -1.65      0.00
  -14    8   38     -1.58      0.00
  -14    8   35      0.28      0.00
  -14    8   32     -1.31      0.00
  -14    8   29     -3.64      0.00
  -14    8   26     -2.43      0.00
  -14    8   23      1.65      0.00
  -14    8   20      5.79      0.00
  -14    8   17      9.92      0.00
  -14    8   14      3.21      0.00
  -14    8   11     -6.73      0.00
  -14    8    8     -1.12      0.00
  -14    8    5      0.93      0.00
  -14    8    2      0.34      0.00
   -6   14    1      2.40      0.00
   -6   14    4     -2.53      0.00
   -6   14    7     -4.17      0.00
   -6   14   10     -3.14      0.00
   -6   14   13      0.55      0.00
   -6   14   16     -0.06      0.00
   -6   14   19     -2.67      0.00
   -6   14   22      4.40      0.00
   -6   14   25      1.84      0.00
   -6   14   28     -3.90      0.00
   -6   14   31      0.70      0.00
   -6   14   34      1.41      0.00
   -6   14   37      0.85      0.00
   -6   14   40      1.98      0.00
    7    7   42     -1.72      0.00
    7    7   39     -0.89      0.00
    7    7   36     -0.96      0.00
    7    7   33      0.47      0.00
    7    7   30     -1.60      0.00
    7    7   27     -4.43      0.00
    7    7   24      0.30      0.00
    7    7   21      6.45      0.00
    7    7   18      5.17      0.00
    7    7   15      5.94      0.00
    7    7   12      1.30      0.00
    7    7    9    -10.58      0.00
    7    7    6     -0.75      0.00
    7    7    3      6.83      0.00
   -7   14    0     -1.71      0.00
   -7   14    3     -1.75      0.00
   -7   14    6     -1.86      0.00
   -7   14    9     -2.46      0.00
   -7   14   12     -1.50      0.00
   -7   14   15      1.09      0.00
   -7   14   18      3.02      0.00
   -7   14   21     -1.38      0.00
   -7   14   24      0.73      0.00
   -7   14   27      1.08      0.00
   -7   14   30     -3.37      0.00
   -7   14   33      0.61      0.00
   -7   14   36      2.56      0.00
   -7   14   39      0.51      0.00
    6    8   43     -0.82      0.00
    6    8   40     -2.56      0.00
    6    8   37      0.02      0.00
    6    8   34      0.30      0.00
    6    8   31     -0.66      0.00
    6    8   28     -1.41      0.00
    6    8   25     -2.84      0.00
    6    8   22      3.07      0.00
    6    8   19      9.52      0.00
    6    8   16      1.62      0.00
    6    8   13     -1.74      0.00
    6    8   10      1.65      0.00
    6    8    7     -7.06      0.00
    6    8    4     -2.31      0.00
    6    8    1      7.64      0.00
   -8   14    2     -1.62      0.00
   -8   14    5     -5.66      0.00
   -8   14    8     -0.78      0.00
   -8   14   11      2.32      0.00
   -8   14   14      0.35      0.00
   -8   14   17      0.27      0.00
   -8   14   20      4.05      0.00
   -8   14   23     -0.81      0.00
   -8   14   26     -2.81      0.00
   -8   14   29      0.11      0.00
   -8   14   32     -0.63      0.00
   -8   14   35      1.19      0.00
   -8   14   38      1.25      0.00
   -8   14   41     -0.79      0.00
    5    9   41     -0.08      0.00
    5    9   38     -2.21      0.00
    5    9   35      0.41      0.00
    5    9   32      1.49      0.00
    5    9   29     -1.78      0.00
    5    9   26     -0.25      0.00
    5    9   23      0.76      0.00
    5    9   20      2.83      0.00
    5    9   17      8.04      0.00
    5    9   14     -0.73      0.00
    5    9   11     -7.56      0.00
    5    9    8      1.57      0.00
    5    9    5      0.36      0.00
    5    9    2     -3.49      0.00
   -9   14    1      1.22      0.00
   -9   14    4     -0.08      0.00
   -9   14    7     -2.97      0.00
   -9   14   10     -0.34      0.00
   -9   14   13      5.29      0.00
   -9   14   16      2.65      0.00
   -9   14   19     -1.55      0.00
   -9   14   22      2.28      0.00
   -9   14   25     -0.58      0.00
   -9   14   28     -3.44      0.00
   -9   14   31      0.17      0.00
   -9   14   34      0.84      0.00
   -9   14   37      0.60      0.00
   -9   14   40     -0.27      0.00
    4   10   39      0.29      0.00
    4   10   36     -0.41      0.00
    4   10   33      0.74      0.00
    4   10   30      1.48      0.00
    4   10   27     -1.73      0.00
    4   10   24      1.28      0.00
    4   10   21      3.62      0.00
    4   10   18      0.39      0.00
    4   10   15      2.35      0.00
    4   10   12     -0.44      0.00
    4   10    9     -6.38      0.00
    4   10    6     -0.95      0.00
    4   10    3      3.07      0.00
  -10   14    0     -1.82      0.00
  -10   14    3     -4.67      0.00
  -10   14    6      0.45      0.00
  -10   14    9      4.11      0.00
  -10   14   12      0.62      0.00
  -10   14   15      3.18      0.00
  -10   14   18      4.13      0.00
  -10   14   21     -1.81      0.00
  -10   14   24     -0.77      0.00
  -10   14   27     -0.38      0.00
  -10   14   30     -1.73      0.00
  -10   14   33      0.29      0.00
  -10   14   36      0.23      0.00
  -10   14   39     -0.78      0.00
    3   11   40     -1.48      0.00
    3   11   37      0.89      0.00
    3   11   34      1.36      0.00
    3   11   31      0.86      0.00
    3   11   28      1.29      0.00
    3   11   25     -0.55      0.00
    3   11   22      1.91      0.00
    3   11   19      2.82      0.00
    3   11   16     -1.58      0.00
    3   11   13     -2.02      0.00
    3   11   10     -0.78      0.00
    3   11    7     -0.77      0.00
    3   11    4     -2.58      0.00
    3   11    1     -1.92      0.00
  -11   14    2      1.14      0.00
  -11   14    5     -2.67      0.00
  -11   14    8     -0.51      0.00
  -11   14   11      7.83      0.00
  -11   14   14      2.81      0.00
  -11   14   17     -0.57      0.00
  -11   14   20      3.01      0.00
  -11   14   23     -0.34      0.00
  -11   14   26     -2.15      0.00
  -11   14   29     -0.65      0.00
  -11   14   32     -0.17      0.00
  -11   14   35     -0.12      0.00
  -11   14   38     -1.46      0.00
  -11   14   41     -1.40      0.00
    2   12   38     -0.71      0.00
    2   12   35      1.33      0.00
    2   12   32      2.27      0.00
    2   12   29      0.28      0.00
    2   12   26      1.49      0.00
    2   12   23      0.83      0.00
    2   12   20      1.28      0.00
    2   12   17     -0.51      0.00
    2   12   14     -2.94      0.00
    2   12   11     -1.01      0.00
    2   12    8     -2.55      0.00
    2   12    5      0.88      0.00
    2   12    2      0.17      0.00
  -12   14    1     -7.26      0.00
  -12   14    4      1.29      0.00
  -12   14    7      4.84      0.00
  -12   14   10     -0.99      0.00
  -12   14   13      5.07      0.00
  -12   14   16      4.60      0.00
  -12   14   19     -1.38      0.00
  -12   14   22      0.57      0.00
  -12   14   25      0.15      0.00
  -12   14   28     -1.16      0.00
  -12   14   31     -0.85      0.00
  -12   14   34     -0.90      0.00
  -12   14   37     -0.67      0.00
  -12   14   40     -1.87      0.00
  -12   14   43     -1.16      0.00
    1   13   36      1.12      0.00
    1   13   33      0.94      0.00
    1   13   30      2.09      0.00
    1   13   27      0.34      0.00
    1   13   24      1.62      0.00
    1   13   21      0.84      0.00
    1   13   18     -0.29      0.00
    1   13   15     -2.64      0.00
    1   13   12     -4.23      0.00
    1   13    9      2.20      0.00
    1   13    6     -2.50      0.00
    1   13    3     -3.36      0.00
  -13   14    0      4.22      0.00
  -13   14    3     -5.31      0.00
  -13   14    6     -2.05      0.00
  -13   14    9      9.06      0.00
  -13   14   12      0.77      0.00
  -13   14   15      0.51      0.00
  -13   14   18      4.49      0.00
  -13   14   21     -0.15      0.00
  -13   14   24     -0.89      0.00
  -13   14   27     -0.58      0.00
  -13   14   30     -0.41      0.00
  -13   14   33     -0.62      0.00
  -13   14   36     -2.13      0.00
  -13   14   39     -1.30      0.00
  -13   14   42     -0.76      0.00
  -13   14   45     -0.31      0.00
    0   14   37      1.30      0.00
    0   14   34      1.70      0.00
    0   14   31      0.58      0.00
    0   14   28      1.31      0.00
    0   14   25      1.25      0.00
    0   14   22      1.66      0.00
    0   14   19     -0.96      0.00
    0   14   16     -2.12      0.00
    0   14   13     -2.04      0.00
    0   14   10     -4.89      0.00
    0   14    7      2.95      0.00
    0   14    4      0.46      0.00
    0   14    1     -7.06      0.00
  -14   14    2      4.47      0.00
  -14   14    5      1.32      0.00
  -14   14    8     -4.49      0.00
  -14   14   11      6.38      0.00
  -14   14   14      3.53      0.00
  -14   14   17     -1.15      0.00
  -14   14   20      2.61      0.00
  -14   14   23      0.73      0.00
  -14   14   26     -1.24      0.00
  -14   14   29     -1.25      0.00
  -14   14   32     -0.81      0.00
  -14   14   35     -0.72      0.00
  -14   14   38     -1.76      0.00
  -14   14   41     -1.08      0.00
  -14   14   44      0.00      0.00
  -15   14   43     -0.42      0.00
  -15   14   40     -0.63      0.00
  -15   14   37     -0.62      0.00
  -15   14   34     -1.41      0.00
  -15   14   31     -1.47      0.00
  -15   14   28     -0.56      0.00
  -15   14   25      0.15      0.00
  -15   14   22     -0.31      0.00
  -15   14   19      0.13      0.00
  -15   14   16      4.78      0.00
  -15   14   13      1.59      0.00
  -15   14   10     -3.16      0.00
  -15   14    7      4.86      0.00
  -15   14    4      0.93      0.00
  -15   14    1     -5.85      0.00
   -1   15    2      3.79      0.00
   -1   15    5      0.84      0.00
   -1   15    8     -3.93      0.00
   -1   15   11      0.37      0.00
   -1   15   14     -3.71      0.00
   -1   15   17     -3.27      0.00
   -1   15   20      0.98      0.00
   -1   15   23      1.73      0.00
   -1   15   26      1.75      0.00
   -1   15   29      0.54      0.00
   -1   15   32      0.30      0.00
   -1   15   35      1.03      0.00
  -15   13   41     -1.14      0.00
  -15   13   38     -1.53      0.00
  -15   13   35     -0.26      0.00
  -15   13   32     -1.05      0.00
  -15   13   29     -2.26      0.00
  -15   13   26     -1.47      0.00
  -15   13   23      1.32      0.00
  -15   13   20      2.74      0.00
  -15   13   17      0.48      0.00
  -15   13   14      3.70      0.00
  -15   13   11      3.55      0.00
  -15   13    8     -4.84      0.00
  -15   13    5      1.66      0.00
  -15   13    2      4.89      0.00
   -2   15    1     -6.37      0.00
   -2   15    4     -0.08      0.00
   -2   15    7      3.38      0.00
   -2   15   10     -5.33      0.00
   -2   15   13     -2.49      0.00
   -2   15   16     -2.54      0.00
   -2   15   19     -2.42      0.00
   -2   15   22      3.34      0.00
   -2   15   25      2.35      0.00
   -2   15   28     -0.13      0.00
   -2   15   31      0.67      0.00
   -2   15   34      1.31      0.00
   -2   15   37      0.98      0.00
  -15   12   42     -0.08      0.00
  -15   12   39     -0.98      0.00
  -15   12   36     -2.38      0.00
  -15   12   33     -0.31      0.00
  -15   12   30     -0.88      0.00
  -15   12   27     -2.75      0.00
  -15   12   24     -1.26      0.00
  -15   12   21      2.98      0.00
  -15   12   18      6.06      0.00
  -15   12   15      1.10      0.00
  -15   12   12     -0.23      0.00
  -15   12    9      3.49      0.00
  -15   12    6     -2.66      0.00
  -15   12    3     -1.61      0.00
   -3   15    0      5.34      0.00
   -3   15    3     -3.85      0.00
   -3   15    6     -3.61      0.00
   -3   15    9      3.49      0.00
   -3   15   12     -5.36      0.00
   -3   15   15     -5.61      0.00
   -3   15   18      0.29      0.00
   -3   15   21      0.38      0.00
   -3   15   24      3.54      0.00
   -3   15   27      2.22      0.00
   -3   15   30     -2.12      0.00
   -3   15   33      0.39      0.00
   -3   15   36      3.21      0.00
  -15   11   40     -1.15      0.00
  -15   11   37     -0.05      0.00
  -15   11   34     -1.82      0.00
  -15   11   31     -1.56      0.00
  -15   11   28     -1.89      0.00
  -15   11   25     -1.90      0.00
  -15   11   22      1.46      0.00
  -15   11   19      5.21      0.00
  -15   11   16      6.28      0.00
  -15   11   13      0.51      0.00
  -15   11   10     -3.42      0.00
  -15   11    7      1.55      0.00
  -15   11    4      1.34      0.00
  -15   11    1     -2.33      0.00
   -4   15    2      2.27      0.00
   -4   15    5     -0.89      0.00
   -4   15    8     -5.19      0.00
   -4   15   11      0.82      0.00
   -4   15   14     -4.27      0.00
   -4   15   17     -5.94      0.00
   -4   15   20      3.77      0.00
   -4   15   23      2.90      0.00
   -4   15   26      0.81      0.00
   -4   15   29      1.12      0.00
   -4   15   32     -1.85      0.00
   -4   15   35      0.62      0.00
   -4   15   38      3.79      0.00
  -15   10   41     -1.66      0.00
  -15   10   38     -1.66      0.00
  -15   10   35      0.70      0.00
  -15   10   32     -1.13      0.00
  -15   10   29     -3.65      0.00
  -15   10   26     -2.60      0.00
  -15   10   23      1.22      0.00
  -15   10   20      4.92      0.00
  -15   10   17      6.86      0.00
  -15   10   14      3.26      0.00
  -15   10   11     -3.23      0.00
  -15   10    8     -3.20      0.00
  -15   10    5      1.37      0.00
  -15   10    2      3.36      0.00
   -5   15    1     -1.30      0.00
   -5   15    4     -1.36      0.00
   -5   15    7      0.06      0.00
   -5   15   10     -5.54      0.00
   -5   15   13     -2.03      0.00
   -5   15   16     -1.10      0.00
   -5   15   19     -3.34      0.00
   -5   15   22      5.10      0.00
   -5   15   25      3.02      0.00
   -5   15   28     -2.94      0.00
   -5   15   31      0.48      0.00
   -5   15   34      0.64      0.00
   -5   15   37      0.92      0.00
  -15    9   42     -0.92      0.00
  -15    9   39     -1.15      0.00
  -15    9   36     -1.00      0.00
  -15    9   33      0.74      0.00
  -15    9   30     -1.76      0.00
  -15    9   27     -5.23      0.00
  -15    9   24     -0.81      0.00
  -15    9   21      6.33      0.00
  -15    9   18      5.74      0.00
  -15    9   15      4.60      0.00
  -15    9   12      0.60      0.00
  -15    9    9     -6.99      0.00
  -15    9    6     -1.50      0.00
  -15    9    3      4.51      0.00
   -6   15    0      2.37      0.00
   -6   15    3     -1.76      0.00
   -6   15    6     -3.15      0.00
   -6   15    9     -0.24      0.00
   -6   15   12     -4.74      0.00
   -6   15   15     -2.94      0.00
   -6   15   18      3.22      0.00
   -6   15   21     -0.29      0.00
   -6   15   24      2.23      0.00
   -6   15   27      1.48      0.00
   -6   15   30     -4.01      0.00
   -6   15   33      0.71      0.00
   -6   15   36      2.84      0.00
   -6   15   39      0.67      0.00
  -15    8   40     -1.53      0.00
  -15    8   37      0.14      0.00
  -15    8   34     -0.16      0.00
  -15    8   31     -0.89      0.00
  -15    8   28     -2.53      0.00
  -15    8   25     -4.16      0.00
  -15    8   22      2.63      0.00
  -15    8   19     10.56      0.00
  -15    8   16      3.29      0.00
  -15    8   13     -2.32      0.00
  -15    8   10      0.10      0.00
  -15    8    7     -5.27      0.00
  -15    8    4     -0.96      0.00
  -15    8    1      6.67      0.00
   -7   15    2      0.83      0.00
   -7   15    5     -4.02      0.00
   -7   15    8     -3.48      0.00
   -7   15   11      0.36      0.00
   -7   15   14     -2.02      0.00
   -7   15   17     -2.04      0.00
   -7   15   20      5.21      0.00
   -7   15   23      0.97      0.00
   -7   15   26     -2.36      0.00
   -7   15   29     -0.03      0.00
   -7   15   32     -1.53      0.00
   -7   15   35      1.40      0.00
   -7   15   38      2.63      0.00
    7    8   41     -0.73      0.00
    7    8   38     -1.54      0.00
    7    8   35      1.20      0.00
    7    8   32      0.42      0.00
    7    8   29     -3.45      0.00
    7    8   26     -1.71      0.00
    7    8   23      0.19      0.00
    7    8   20      3.99      0.00
    7    8   17     10.33      0.00
    7    8   14      0.46      0.00
    7    8   11     -9.22      0.00
    7    8    8      0.63      0.00
    7    8    5      1.54      0.00
    7    8    2     -1.41      0.00
   -8   15    1      3.37      0.00
   -8   15    4      0.18      0.00
   -8   15    7     -3.94      0.00
   -8   15   10     -3.03      0.00
   -8   15   13      1.76      0.00
   -8   15   16      1.68      0.00
   -8   15   19     -1.06      0.00
   -8   15   22      3.31      0.00
   -8   15   25      0.15      0.00
   -8   15   28     -4.19      0.00
   -8   15   31      0.07      0.00
   -8   15   34      0.87      0.00
   -8   15   37      1.29      0.00
   -8   15   40      1.31      0.00
    6    9   39     -0.04      0.00
    6    9   36     -0.34      0.00
    6    9   33      0.84      0.00
    6    9   30      0.29      0.00
    6    9   27     -4.32      0.00
    6    9   24      0.42      0.00
    6    9   21      5.54      0.00
    6    9   18      1.72      0.00
    6    9   15      4.35      0.00
    6    9   12      0.27      0.00
    6    9    9    -10.05      0.00
    6    9    6     -0.03      0.00
    6    9    3      6.59      0.00
   -9   15    0     -1.07      0.00
   -9   15    3     -2.55      0.00
   -9   15    6     -0.34      0.00
   -9   15    9      0.24      0.00
   -9   15   12     -1.56      0.00
   -9   15   15      1.86      0.00
   -9   15   18      4.29      0.00
   -9   15   21     -1.02      0.00
   -9   15   24     -0.49      0.00
   -9   15   27     -0.90      0.00
   -9   15   30     -2.74      0.00
   -9   15   33      1.31      0.00
   -9   15   36      1.22      0.00
   -9   15   39     -0.32      0.00
    5   10   40     -1.76      0.00
    5   10   37      0.60      0.00
    5   10   34      1.23      0.00
    5   10   31     -0.20      0.00
    5   10   28      0.00      0.00
    5   10   25     -2.50      0.00
    5   10   22      1.68      0.00
    5   10   19      7.52      0.00
    5   10   16     -1.03      0.00
    5   10   13     -3.29      0.00
    5   10   10      1.20      0.00
    5   10    7     -3.86      0.00
    5   10    4     -1.66      0.00
    5   10    1      4.22      0.00
  -10   15    2      0.40      0.00
  -10   15    5     -4.10      0.00
  -10   15    8     -0.94      0.00
  -10   15   11      4.62      0.00
  -10   15   14      0.91      0.00
  -10   15   17      0.08      0.00
  -10   15   20      4.01      0.00
  -10   15   23     -1.01      0.00
  -10   15   26     -3.00      0.00
  -10   15   29     -0.81      0.00
  -10   15   32     -0.38      0.00
  -10   15   35      1.30      0.00
  -10   15   38      0.10      0.00
    4   11   38     -1.31      0.00
    4   11   35      1.22      0.00
    4   11   32      1.95      0.00
    4   11   29     -1.33      0.00
    4   11   26      0.63      0.00
    4   11   23      0.74      0.00
    4   11   20      0.99      0.00
    4   11   17      4.16      0.00
    4   11   14     -1.95      0.00
    4   11   11     -5.63      0.00
    4   11    8      0.30      0.00
    4   11    5      2.14      0.00
    4   11    2     -1.28      0.00
  -11   15    1     -2.37      0.00
  -11   15    4      1.23      0.00
  -11   15    7      0.47      0.00
  -11   15   10     -0.87      0.00
  -11   15   13      4.79      0.00
  -11   15   16      3.10      0.00
  -11   15   19     -1.01      0.00
  -11   15   22      1.15      0.00
  -11   15   25     -0.96      0.00
  -11   15   28     -2.37      0.00
  -11   15   31     -0.22      0.00
  -11   15   34      0.31      0.00
  -11   15   37      0.12      0.00
  -11   15   40     -1.09      0.00
    3   12   36      0.05      0.00
    3   12   33      1.03      0.00
    3   12   30      2.22      0.00
    3   12   27     -1.69      0.00
    3   12   24      1.18      0.00
    3   12   21      2.75      0.00
    3   12   18     -0.72      0.00
    3   12   15     -0.77      0.00
    3   12   12     -2.13      0.00
    3   12    9     -2.03      0.00
    3   12    6     -0.95      0.00
    3   12    3      1.31      0.00
  -12   15    0      1.27      0.00
  -12   15    3     -4.82      0.00
  -12   15    6      0.03      0.00
  -12   15    9      5.73      0.00
  -12   15   12      0.47      0.00
  -12   15   15      1.73      0.00
  -12   15   18      3.21      0.00
  -12   15   21     -0.52      0.00
  -12   15   24     -0.99      0.00
  -12   15   27     -1.28      0.00
  -12   15   30     -0.58      0.00
  -12   15   33      0.31      0.00
  -12   15   36     -1.01      0.00
  -12   15   39     -1.04      0.00
    2   13   37      1.52      0.00
    2   13   34      1.69      0.00
    2   13   31     -0.00      0.00
    2   13   28      2.02      0.00
    2   13   25     -0.30      0.00
    2   13   22      0.71      0.00
    2   13   19      1.96      0.00
    2   13   16     -2.23      0.00
    2   13   13     -2.86      0.00
    2   13   10     -2.42      0.00
    2   13    7      1.51      0.00
    2   13    4      0.25      0.00
    2   13    1     -3.41      0.00
  -13   15    2      2.45      0.00
  -13   15    5     -0.55      0.00
  -13   15    8     -1.90      0.00
  -13   15   11      6.09      0.00
  -13   15   14      2.49      0.00
  -13   15   17     -0.54      0.00
  -13   15   20      1.79      0.00
  -13   15   23     -0.18      0.00
  -13   15   26     -1.11      0.00
  -13   15   29     -1.13      0.00
  -13   15   32     -0.39      0.00
  -13   15   35      0.10      0.00
  -13   15   38     -1.70      0.00
  -13   15   41     -1.29      0.00
    1   14   35      1.09      0.00
    1   14   32      2.03      0.00
    1   14   29     -0.36      0.00
    1   14   26      1.38      0.00
    1   14   23      1.41      0.00
    1   14   20     -0.21      0.00
    1   14   17     -0.75      0.00
    1   14   14     -2.97      0.00
    1   14   11     -1.52      0.00
    1   14    8     -2.34      0.00
    1   14    5      1.25      0.00
    1   14    2      3.09      0.00
  -14   15    1     -5.13      0.00
  -14   15    4      0.37      0.00
  -14   15    7      4.54      0.00
  -14   15   10     -1.85      0.00
  -14   15   13      2.55      0.00
  -14   15   16      3.69      0.00
  -14   15   19     -0.73      0.00
  -14   15   22     -0.01      0.00
  -14   15   25     -0.15      0.00
  -14   15   28     -0.50      0.00
  -14   15   31     -0.91      0.00
  -14   15   34     -1.09      0.00
  -14   15   37     -0.57      0.00
  -14   15   40     -1.12      0.00
  -14   15   43     -0.38      0.00
    0   15   33      0.77      0.00
    0   15   30      1.23      0.00
    0   15   27     -0.00      0.00
    0   15   24      1.35      0.00
    0   15   21      1.65      0.00
    0   15   18     -1.22      0.00
    0   15   15     -2.92      0.00
    0   15   12     -3.36      0.00
    0   15    9      0.99      0.00
    0   15    6     -1.00      0.00
    0   15    3     -1.14      0.00
    0   15    0      4.71      0.00
  -15   15    3     -2.47      0.00
  -15   15    6     -2.63      0.00
  -15   15    9      4.97      0.00
  -15   15   12      0.28      0.00
  -15   15   15     -0.29      0.00
  -15   15   18      3.01      0.00
  -15   15   21      0.29      0.00
  -15   15   24     -1.42      0.00
  -15   15   27     -0.74      0.00
  -15   15   30      0.12      0.00
  -15   15   33     -0.88      0.00
  -15   15   36     -1.39      0.00
  -15   15   39     -0.36      0.00
  -15   15   42     -0.39      0.00
  -16   15   38     -0.84      0.00
  -16   15   35      0.03      0.00
  -16   15   32     -0.26      0.00
  -16   15   29     -1.68      0.00
  -16   15   26     -1.01      0.00
  -16   15   23      0.54      0.00
  -16   15   20      0.60      0.00
  -16   15   17     -0.31      0.00
  -16   15   14      2.28      0.00
  -16   15   11      1.92      0.00
  -16   15    8     -3.65      0.00
  -16   15    5      0.91      0.00
  -16   15    2      3.44      0.00
   -1   16    1     -2.46      0.00
   -1   16    4      1.31      0.00
   -1   16    7      1.89      0.00
   -1   16   10     -2.68      0.00
   -1   16   13     -2.78      0.00
   -1   16   16     -2.69      0.00
   -1   16   19      0.64      0.00
   -1   16   22      1.21      0.00
   -1   16   25      0.46      0.00
   -1   16   28      1.35      0.00
   -1   16   31      0.28      0.00
   -1   16   34      0.93      0.00
  -16   14   39     -0.39      0.00
  -16   14   36     -1.54      0.00
  -16   14   33     -0.36      0.00
  -16   14   30      0.13      0.00
  -16   14   27     -1.71      0.00
  -16   14   24     -1.91      0.00
  -16   14   21      1.39      0.00
  -16   14   18      3.25      0.00
  -16   14   15     -0.21      0.00
  -16   14   12      0.07      0.00
  -16   14    9      3.14      0.00
  -16   14    6     -2.45      0.00
  -16   14    3     -1.61      0.00
   -2   16    0      4.51      0.00
   -2   16    3     -1.68      0.00
   -2   16    6     -1.12      0.00
   -2   16    9      2.20      0.00
   -2   16   12     -4.05      0.00
   -2   16   15     -4.08      0.00
   -2   16   18     -1.30      0.00
   -2   16   21      1.43      0.00
   -2   16   24      2.98      0.00
   -2   16   27      0.37      0.00
   -2   16   30     -0.39      0.00
   -2   16   33      0.60      0.00
  -16   13   40     -0.27      0.00
  -16   13   37      0.15      0.00
  -16   13   34     -1.52      0.00
  -16   13   31     -1.44      0.00
  -16   13   28     -0.42      0.00
  -16   13   25     -1.28      0.00
  -16   13   22     -0.70      0.00
  -16   13   19      2.53      0.00
  -16   13   16      4.49      0.00
  -16   13   13      0.13      0.00
  -16   13   10     -2.80      0.00
  -16   13    7      2.62      0.00
  -16   13    4      0.77      0.00
  -16   13    1     -3.25      0.00
   -3   16    2      2.95      0.00
   -3   16    5      0.43      0.00
   -3   16    8     -2.77      0.00
   -3   16   11      0.42      0.00
   -3   16   14     -4.78      0.00
   -3   16   17     -4.28      0.00
   -3   16   20      1.76      0.00
   -3   16   23      2.55      0.00
   -3   16   26      2.21      0.00
   -3   16   29      0.07      0.00
   -3   16   32     -1.03      0.00
   -3   16   35      0.85      0.00
  -16   12   38     -1.36      0.00
  -16   12   35      0.91      0.00
  -16   12   32     -0.65      0.00
  -16   12   29     -3.14      0.00
  -16   12   26     -1.72      0.00
  -16   12   23      0.39      0.00
  -16   12   20      2.55      0.00
  -16   12   17      3.67      0.00
  -16   12   14      2.60      0.00
  -16   12   11     -0.71      0.00
  -16   12    8     -3.36      0.00
  -16   12    5      1.55      0.00
  -16   12    2      3.23      0.00
   -4   16    1     -3.15      0.00
   -4   16    4      0.46      0.00
   -4   16    7      2.14      0.00
   -4   16   10     -4.25      0.00
   -4   16   13     -2.87      0.00
   -4   16   16     -3.32      0.00
   -4   16   19     -2.14      0.00
   -4   16   22      4.33      0.00
   -4   16   25      2.59      0.00
   -4   16   28     -0.73      0.00
   -4   16   31     -0.14      0.00
   -4   16   34      0.26      0.00
   -4   16   37      1.17      0.00
  -16   11   39     -0.84      0.00
  -16   11   36     -1.29      0.00
  -16   11   33      0.96      0.00
  -16   11   30     -0.88      0.00
  -16   11   27     -4.64      0.00
  -16   11   24     -1.43      0.00
  -16   11   21      3.95      0.00
  -16   11   18      4.65      0.00
  -16   11   15      3.06      0.00
  -16   11   12     -0.16      0.00
  -16   11    9     -2.83      0.00
  -16   11    6     -1.58      0.00
  -16   11    3      1.83      0.00
   -5   16    0      3.43      0.00
   -5   16    3     -1.97      0.00
   -5   16    6     -1.78      0.00
   -5   16    9      1.90      0.00
   -5   16   12     -5.33      0.00
   -5   16   15     -5.14      0.00
   -5   16   18      0.86      0.00
   -5   16   21      0.97      0.00
   -5   16   24      3.59      0.00
   -5   16   27      1.28      0.00
   -5   16   30     -2.98      0.00
   -5   16   33      0.28      0.00
   -5   16   36      2.14      0.00
  -16   10   40     -0.92      0.00
  -16   10   37      0.30      0.00
  -16   10   34     -0.39      0.00
  -16   10   31     -0.64      0.00
  -16   10   28     -2.22      0.00
  -16   10   25     -4.13      0.00
  -16   10   22      1.13      0.00
  -16   10   19      8.09      0.00
  -16   10   16      3.64      0.00
  -16   10   13     -1.46      0.00
  -16   10   10     -1.08      0.00
  -16   10    7     -2.62      0.00
  -16   10    4      0.17      0.00
  -16   10    1      2.85      0.00
   -6   16    2      2.11      0.00
   -6   16    5     -1.39      0.00
   -6   16    8     -3.63      0.00
   -6   16   11      0.31      0.00
   -6   16   14     -3.96      0.00
   -6   16   17     -4.58      0.00
   -6   16   20      4.54      0.00
   -6   16   23      2.59      0.00
   -6   16   26     -0.29      0.00
   -6   16   29     -0.10      0.00
   -6   16   32     -2.11      0.00
   -6   16   35      0.95      0.00
   -6   16   38      2.59      0.00
  -16    9   38     -0.94      0.00
  -16    9   35      1.84      0.00
  -16    9   32     -0.06      0.00
  -16    9   29     -3.83      0.00
  -16    9   26     -2.39      0.00
  -16    9   23     -0.29      0.00
  -16    9   20      3.37      0.00
  -16    9   17      9.18      0.00
  -16    9   14      1.29      0.00
  -16    9   11     -7.45      0.00
  -16    9    8     -0.66      0.00
  -16    9    5      1.79      0.00
  -16    9    2      0.80      0.00
   -7   16    1      1.80      0.00
   -7   16    4      0.76      0.00
   -7   16    7     -1.33      0.00
   -7   16   10     -4.76      0.00
   -7   16   13     -0.95      0.00
   -7   16   16      0.01      0.00
   -7   16   19     -1.86      0.00
   -7   16   22      4.16      0.00
   -7   16   25      1.61      0.00
   -7   16   28     -3.27      0.00
   -7   16   31     -0.35      0.00
   -7   16   34      0.29      0.00
   -7   16   37      1.29      0.00
    8    8   39     -0.77      0.00
    8    8   36     -0.18      0.00
    8    8   33      1.77      0.00
    8    8   30     -0.65      0.00
    8    8   27     -5.94      0.00
    8    8   24     -0.24      0.00
    8    8   21      5.46      0.00
    8    8   18      2.42      0.00
    8    8   15      4.75      0.00
    8    8   12      0.39      0.00
    8    8    9     -9.34      0.00
    8    8    6     -0.45      0.00
    8    8    3      6.66      0.00
   -8   16    0      0.99      0.00
   -8   16    3     -1.76      0.00
   -8   16    6     -0.60      0.00
   -8   16    9     -0.14      0.00
   -8   16   12     -3.89      0.00
   -8   16   15     -1.00      0.00
   -8   16   18      3.60      0.00
   -8   16   21      0.17      0.00
   -8   16   24      0.54      0.00
   -8   16   27     -0.55      0.00
   -8   16   30     -2.89      0.00
   -8   16   33      0.96      0.00
   -8   16   36      1.37      0.00
    7    9   37      0.42      0.00
    7    9   34      1.07      0.00
    7    9   31     -0.27      0.00
    7    9   28     -1.41      0.00
    7    9   25     -4.53      0.00
    7    9   22      1.97      0.00
    7    9   19      9.33      0.00
    7    9   16     -0.38      0.00
    7    9   13     -3.22      0.00
    7    9   10      1.43      0.00
    7    9    7     -4.61      0.00
    7    9    4     -1.09      0.00
    7    9    1      6.59      0.00
   -9   16    2      1.31      0.00
   -9   16    5     -3.92      0.00
   -9   16    8     -1.84      0.00
   -9   16   11      1.93      0.00
   -9   16   14     -1.03      0.00
   -9   16   17     -0.72      0.00
   -9   16   20      4.34      0.00
   -9   16   23      0.09      0.00
   -9   16   26     -2.78      0.00
   -9   16   29     -1.22      0.00
   -9   16   32     -0.85      0.00
   -9   16   35      1.85      0.00
   -9   16   38      1.13      0.00
    6   10   38     -1.08      0.00
    6   10   35      1.27      0.00
    6   10   32      1.53      0.00
    6   10   29     -2.43      0.00
    6   10   26     -0.93      0.00
    6   10   23     -0.12      0.00
    6   10   20      1.63      0.00
    6   10   17      7.48      0.00
    6   10   14     -1.37      0.00
    6   10   11     -8.25      0.00
    6   10    8      1.77      0.00
    6   10    5      2.63      0.00
    6   10    2     -1.32      0.00
  -10   16    1      1.27      0.00
  -10   16    4      1.26      0.00
  -10   16    7     -1.66      0.00
  -10   16   10     -1.99      0.00
  -10   16   13      2.70      0.00
  -10   16   16      2.13      0.00
  -10   16   19     -0.76      0.00
  -10   16   22      1.89      0.00
  -10   16   25     -0.85      0.00
  -10   16   28     -3.22      0.00
  -10   16   31     -0.17      0.00
  -10   16   34      0.60      0.00
  -10   16   37      0.89      0.00
    5   11   36     -0.13      0.00
    5   11   33      1.28      0.00
    5   11   30      1.32      0.00
    5   11   27     -3.36      0.00
    5   11   24      0.37      0.00
    5   11   21      4.08      0.00
    5   11   18     -0.50      0.00
    5   11   15      1.20      0.00
    5   11   12     -0.55      0.00
    5   11    9     -5.90      0.00
    5   11    6      0.46      0.00
    5   11    3      4.93      0.00
  -11   16    0     -0.02      0.00
  -11   16    3     -3.34      0.00
  -11   16    6      0.62      0.00
  -11   16    9      2.72      0.00
  -11   16   12     -0.82      0.00
  -11   16   15      1.37      0.00
  -11   16   18      3.26      0.00
  -11   16   21     -0.42      0.00
  -11   16   24     -1.14      0.00
  -11   16   27     -1.62      0.00
  -11   16   30     -1.18      0.00
  -11   16   33      0.79      0.00
  -11   16   36      0.18      0.00
    4   12   34      1.19      0.00
    4   12   31      0.01      0.00
    4   12   28      1.46      0.00
    4   12   25     -2.10      0.00
    4   12   22      0.52      0.00
    4   12   19      4.86      0.00
    4   12   16     -2.26      0.00
    4   12   13     -3.70      0.00
    4   12   10     -0.00      0.00
    4   12    7     -0.05      0.00
    4   12    4     -0.13      0.00
    4   12    1      1.03      0.00
  -12   16    2      1.42      0.00
  -12   16    5     -2.45      0.00
  -12   16    8     -0.22      0.00
  -12   16   11      4.64      0.00
  -12   16   14      0.80      0.00
  -12   16   17      0.09      0.00
  -12   16   20      1.87      0.00
  -12   16   23     -0.47      0.00
  -12   16   26     -1.74      0.00
  -12   16   29     -1.52      0.00
  -12   16   32      0.20      0.00
  -12   16   35      0.79      0.00
  -12   16   38     -1.01      0.00
    3   13   35      1.03      0.00
    3   13   32      2.45      0.00
    3   13   29     -1.37      0.00
    3   13   26      1.19      0.00
    3   13   23      0.77      0.00
    3   13   20     -0.70      0.00
    3   13   17      2.11      0.00
    3   13   14     -2.52      0.00
    3   13   11     -4.06      0.00
    3   13    8     -0.09      0.00
    3   13    5      2.71      0.00
    3   13    2      1.09      0.00
  -13   16    1     -2.93      0.00
  -13   16    4      1.06      0.00
  -13   16    7      1.86      0.00
  -13   16   10     -0.41      0.00
  -13   16   13      2.83      0.00
  -13   16   16      1.69      0.00
  -13   16   19      0.00      0.00
  -13   16   22      0.17      0.00
  -13   16   25     -1.05      0.00
  -13   16   28     -0.74      0.00
  -13   16   31     -0.60      0.00
  -13   16   34     -0.30      0.00
  -13   16   37     -0.17      0.00
  -13   16   40     -1.06      0.00
    2   14   33      0.39      0.00
    2   14   30      2.60      0.00
    2   14   27     -1.14      0.00
    2   14   24      0.25      0.00
    2   14   21      2.58      0.00
    2   14   18     -1.70      0.00
    2   14   15     -1.66      0.00
    2   14   12     -1.96      0.00
    2   14    9     -1.31      0.00
    2   14    6      0.14      0.00
    2   14    3      1.29      0.00
  -14   16    0      2.49      0.00
  -14   16    3     -2.50      0.00
  -14   16    6     -0.89      0.00
  -14   16    9      4.03      0.00
  -14   16   12      0.63      0.00
  -14   16   15      0.22      0.00
  -14   16   18      1.57      0.00
  -14   16   21      0.26      0.00
  -14   16   24     -0.84      0.00
  -14   16   27     -1.06      0.00
  -14   16   30      0.08      0.00
  -14   16   33     -0.41      0.00
  -14   16   36     -1.03      0.00
  -14   16   39     -0.57      0.00
    1   15   31      0.10      0.00
    1   15   28      1.87      0.00
    1   15   25     -0.10      0.00
    1   15   22     -0.30      0.00
    1   15   19      1.96      0.00
    1   15   16     -2.05      0.00
    1   15   13     -3.25      0.00
    1   15   10     -1.78      0.00
    1   15    7      1.15      0.00
    1   15    4      1.55      0.00
    1   15    1     -1.01      0.00
  -15   16    2      2.27      0.00
  -15   16    5      0.50      0.00
  -15   16    8     -2.25      0.00
  -15   16   11      2.38      0.00
  -15   16   14      1.95      0.00
  -15   16   17     -0.62      0.00
  -15   16   20      0.31      0.00
  -15   16   23      0.58      0.00
  -15   16   26     -0.81      0.00
  -15   16   29     -1.38      0.00
  -15   16   32      0.24      0.00
  -15   16   35     -0.42      0.00
  -15   16   38     -1.22      0.00
  -15   16   41      0.15      0.00
    0   16   32      1.09      0.00
    0   16   29     -0.29      0.00
    0   16   26      1.69      0.00
    0   16   23      0.91      0.00
    0   16   20     -0.87      0.00
    0   16   17      0.17      0.00
    0   16   14     -2.48      0.00
    0   16   11     -2.17      0.00
    0   16    8     -1.04      0.00
    0   16    5      1.37      0.00
    0   16    2      3.30      0.00
  -16   16    1     -1.39      0.00
  -16   16    4      0.28      0.00
  -16   16    7      2.03      0.00
  -16   16   10     -1.86      0.00
  -16   16   13     -0.05      0.00
  -16   16   16      2.18      0.00
  -16   16   19      0.22      0.00
  -16   16   22     -1.25      0.00
  -16   16   25     -0.03      0.00
  -16   16   28      0.30      0.00
  -16   16   31     -1.60      0.00
  -16   16   34     -0.54      0.00
  -16   16   37      0.38      0.00
  -16   16   40     -0.62      0.00
  -17   16   36     -0.78      0.00
  -17   16   33     -0.44      0.00
  -17   16   30      0.48      0.00
  -17   16   27     -1.15      0.00
  -17   16   24     -1.40      0.00
  -17   16   21      0.61      0.00
  -17   16   18      1.04      0.00
  -17   16   15     -0.78      0.00
  -17   16   12     -0.43      0.00
  -17   16    9      0.97      0.00
  -17   16    6     -1.83      0.00
  -17   16    3      0.04      0.00
   -1   17    0      3.45      0.00
   -1   17    3      0.58      0.00
   -1   17    6      0.48      0.00
   -1   17    9     -0.77      0.00
   -1   17   12     -1.84      0.00
   -1   17   15     -1.45      0.00
   -1   17   18     -2.10      0.00
   -1   17   21      2.18      0.00
   -1   17   24      1.39      0.00
   -1   17   27     -0.87      0.00
   -1   17   30      1.28      0.00
  -17   15   37      0.62      0.00
  -17   15   34     -1.12      0.00
  -17   15   31     -0.93      0.00
  -17   15   28      0.04      0.00
  -17   15   25     -0.84      0.00
  -17   15   22     -1.35      0.00
  -17   15   19      0.71      0.00
  -17   15   16      2.49      0.00
  -17   15   13     -0.61      0.00
  -17   15   10     -2.33      0.00
  -17   15    7      1.78      0.00
  -17   15    4      0.49      0.00
  -17   15    1     -1.21      0.00
   -2   17    2      2.41      0.00
   -2   17    5      0.89      0.00
   -2   17    8     -0.21      0.00
   -2   17   11     -1.39      0.00
   -2   17   14     -3.41      0.00
   -2   17   17     -0.97      0.00
   -2   17   20     -0.47      0.00
   -2   17   23      1.78      0.00
   -2   17   26      2.28      0.00
   -2   17   29     -0.69      0.00
   -2   17   32      0.31      0.00
  -17   14   35      0.94      0.00
  -17   14   32     -0.39      0.00
  -17   14   29     -2.03      0.00
  -17   14   26     -1.33      0.00
  -17   14   23      0.09      0.00
  -17   14   20      0.46      0.00
  -17   14   17      0.90      0.00
  -17   14   14      2.08      0.00
  -17   14   11     -0.20      0.00
  -17   14    8     -2.93      0.00
  -17   14    5      1.42      0.00
  -17   14    2      2.15      0.00
   -3   17    1     -1.91      0.00
   -3   17    4      1.33      0.00
   -3   17    7      1.74      0.00
   -3   17   10     -1.58      0.00
   -3   17   13     -2.92      0.00
   -3   17   16     -4.03      0.00
   -3   17   19      0.20      0.00
   -3   17   22      2.39      0.00
   -3   17   25      1.16      0.00
   -3   17   28      1.02      0.00
   -3   17   31     -0.39      0.00
  -17   13   39     -0.54      0.00
  -17   13   36     -1.17      0.00
  -17   13   33      0.86      0.00
  -17   13   30      0.17      0.00
  -17   13   27     -3.29      0.00
  -17   13   24     -2.00      0.00
  -17   13   21      1.96      0.00
  -17   13   18      2.57      0.00
  -17   13   15      0.89      0.00
  -17   13   12     -0.01      0.00
  -17   13    9     -0.36      0.00
  -17   13    6     -1.64      0.00
  -17   13    3      0.81      0.00
   -4   17    0      2.43      0.00
   -4   17    3     -1.65      0.00
   -4   17    6      0.74      0.00
   -4   17    9      1.87      0.00
   -4   17   12     -4.03      0.00
   -4   17   15     -4.39      0.00
   -4   17   18     -1.89      0.00
   -4   17   21      2.02      0.00
   -4   17   24      3.77      0.00
   -4   17   27      0.18      0.00
   -4   17   30     -1.03      0.00
   -4   17   33      0.03      0.00
  -17   12   37      0.35      0.00
  -17   12   34     -0.71      0.00
  -17   12   31     -0.31      0.00
  -17   12   28     -0.86      0.00
  -17   12   25     -3.56      0.00
  -17   12   22     -0.41      0.00
  -17   12   19      4.69      0.00
  -17   12   16      2.55      0.00
  -17   12   13     -0.86      0.00
  -17   12   10     -1.13      0.00
  -17   12    7     -0.30      0.00
  -17   12    4     -0.06      0.00
  -17   12    1      0.44      0.00
   -5   17    2      2.04      0.00
   -5   17    5     -0.36      0.00
   -5   17    8     -0.63      0.00
   -5   17   11      0.18      0.00
   -5   17   14     -5.20      0.00
   -5   17   17     -4.13      0.00
   -5   17   20      1.96      0.00
   -5   17   23      3.14      0.00
   -5   17   26      1.98      0.00
   -5   17   29     -0.67      0.00
   -5   17   32     -1.53      0.00
   -5   17   35      0.45      0.00
  -17   11   38     -0.53      0.00
  -17   11   35      1.90      0.00
  -17   11   32     -0.23      0.00
  -17   11   29     -2.98      0.00
  -17   11   26     -2.06      0.00
  -17   11   23     -1.13      0.00
  -17   11   20      2.00      0.00
  -17   11   17      6.17      0.00
  -17   11   14      1.07      0.00
  -17   11   11     -4.56      0.00
  -17   11    8     -0.87      0.00
  -17   11    5      1.79      0.00
  -17   11    2      0.83      0.00
   -6   17    1     -0.06      0.00
   -6   17    4      1.45      0.00
   -6   17    7      0.73      0.00
   -6   17   10     -3.08      0.00
   -6   17   13     -2.43      0.00
   -6   17   16     -2.72      0.00
   -6   17   19     -1.64      0.00
   -6   17   22      3.73      0.00
   -6   17   25      2.41      0.00
   -6   17   28     -1.12      0.00
   -6   17   31     -0.81      0.00
   -6   17   34     -0.16      0.00
  -17   10   36     -0.14      0.00
  -17   10   33      2.37      0.00
  -17   10   30     -0.82      0.00
  -17   10   27     -5.52      0.00
  -17   10   24     -1.25      0.00
  -17   10   21      3.72      0.00
  -17   10   18      2.47      0.00
  -17   10   15      3.60      0.00
  -17   10   12      0.29      0.00
  -17   10    9     -6.32      0.00
  -17   10    6     -0.65      0.00
  -17   10    3      4.70      0.00
   -7   17    0      1.49      0.00
   -7   17    3     -1.33      0.00
   -7   17    6      0.27      0.00
   -7   17    9      1.09      0.00
   -7   17   12     -4.43      0.00
   -7   17   15     -3.74      0.00
   -7   17   18      1.48      0.00
   -7   17   21      1.19      0.00
   -7   17   24      1.82      0.00
   -7   17   27      0.29      0.00
   -7   17   30     -2.17      0.00
   -7   17   33      0.00      0.00
   -7   17   36      0.97      0.00
  -17    9   37      0.49      0.00
  -17    9   34      0.66      0.00
  -17    9   31      0.27      0.00
  -17    9   28     -1.90      0.00
  -17    9   25     -5.21      0.00
  -17    9   22      1.09      0.00
  -17    9   19      8.06      0.00
  -17    9   16      0.57      0.00
  -17    9   13     -2.57      0.00
  -17    9   10      0.78      0.00
  -17    9    7     -3.17      0.00
  -17    9    4     -0.80      0.00
  -17    9    1      5.09      0.00
   -8   17    2      2.23      0.00
   -8   17    5     -2.47      0.00
   -8   17    8     -1.75      0.00
   -8   17   11      1.04      0.00
   -8   17   14     -2.84      0.00
   -8   17   17     -2.70      0.00
   -8   17   20      3.62      0.00
   -8   17   23      1.72      0.00
   -8   17   26     -1.27      0.00
   -8   17   29     -1.15      0.00
   -8   17   32     -1.10      0.00
   -8   17   35      1.12      0.00
    8    9   35      1.86      0.00
    8    9   32      0.88      0.00
    8    9   29     -2.82      0.00
    8    9   26     -1.79      0.00
    8    9   23     -1.40      0.00
    8    9   20      1.80      0.00
    8    9   17      8.11      0.00
    8    9   14     -0.74      0.00
    8    9   11     -7.85      0.00
    8    9    8      1.32      0.00
    8    9    5      3.04      0.00
    8    9    2     -0.76      0.00
   -9   17    1      1.63      0.00
   -9   17    4      2.21      0.00
   -9   17    7     -1.50      0.00
   -9   17   10     -3.01      0.00
   -9   17   13      0.70      0.00
   -9   17   16      0.45      0.00
   -9   17   19     -0.95      0.00
   -9   17   22      2.39      0.00
   -9   17   25      0.21      0.00
   -9   17   28     -2.70      0.00
   -9   17   31     -0.48      0.00
   -9   17   34      0.25      0.00
    7   10   36      0.45      0.00
    7   10   33      1.94      0.00
    7   10   30      0.03      0.00
    7   10   27     -4.41      0.00
    7   10   24     -0.15      0.00
    7   10   21      3.58      0.00
    7   10   18      0.07      0.00
    7   10   15      2.71      0.00
    7   10   12      0.21      0.00
    7   10    9     -7.25      0.00
    7   10    6      0.49      0.00
    7   10    3      6.67      0.00
  -10   17    0      0.09      0.00
  -10   17    3     -2.47      0.00
  -10   17    6      1.13      0.00
  -10   17    9      1.12      0.00
  -10   17   12     -2.24      0.00
  -10   17   15     -0.11      0.00
  -10   17   18      2.81      0.00
  -10   17   21      0.13      0.00
  -10   17   24     -0.75      0.00
  -10   17   27     -1.17      0.00
  -10   17   30     -1.71      0.00
  -10   17   33      0.75      0.00
  -10   17   36      0.80      0.00
    6   11   34      1.16      0.00
    6   11   31      0.62      0.00
    6   11   28     -0.40      0.00
    6   11   25     -3.45      0.00
    6   11   22      0.88      0.00
    6   11   19      5.88      0.00
    6   11   16     -1.73      0.00
    6   11   13     -3.64      0.00
    6   11   10      1.49      0.00
    6   11    7     -1.33      0.00
    6   11    4     -0.60      0.00
    6   11    1      4.28      0.00
  -11   17    2      1.20      0.00
  -11   17    5     -2.95      0.00
  -11   17    8      0.10      0.00
  -11   17   11      2.74      0.00
  -11   17   14     -0.35      0.00
  -11   17   17     -0.67      0.00
  -11   17   20      2.39      0.00
  -11   17   23      0.29      0.00
  -11   17   26     -2.48      0.00
  -11   17   29     -1.47      0.00
  -11   17   32      0.13      0.00
  -11   17   35      0.97      0.00
    5   12   35      1.21      0.00
    5   12   32      1.84      0.00
    5   12   29     -1.51      0.00
    5   12   26      0.07      0.00
    5   12   23     -0.25      0.00
    5   12   20     -0.07      0.00
    5   12   17      3.88      0.00
    5   12   14     -1.99      0.00
    5   12   11     -5.59      0.00
    5   12    8      1.54      0.00
    5   12    5      3.60      0.00
    5   12    2     -0.36      0.00
  -12   17    1     -0.67      0.00
  -12   17    4      1.67      0.00
  -12   17    7      0.11      0.00
  -12   17   10     -0.33      0.00
  -12   17   13      1.95      0.00
  -12   17   16      0.88      0.00
  -12   17   19     -0.02      0.00
  -12   17   22      0.48      0.00
  -12   17   25     -0.73      0.00
  -12   17   28     -1.66      0.00
  -12   17   31     -0.71      0.00
  -12   17   34      0.56      0.00
    4   13   33      0.78      0.00
    4   13   30      2.41      0.00
    4   13   27     -2.38      0.00
    4   13   24     -0.16      0.00
    4   13   21      2.92      0.00
    4   13   18     -1.69      0.00
    4   13   15     -0.54      0.00
    4   13   12     -0.86      0.00
    4   13    9     -2.86      0.00
    4   13    6      0.90      0.00
    4   13    3      3.73      0.00
  -13   17    0      0.73      0.00
  -13   17    3     -2.67      0.00
  -13   17    6      1.22      0.00
  -13   17    9      2.75      0.00
  -13   17   12     -0.20      0.00
  -13   17   15      0.32      0.00
  -13   17   18      0.85      0.00
  -13   17   21      0.54      0.00
  -13   17   24     -0.61      0.00
  -13   17   27     -1.36      0.00
  -13   17   30     -0.37      0.00
  -13   17   33     -0.10      0.00
  -13   17   36     -0.08      0.00
    3   14   31     -0.06      0.00
    3   14   28      1.93      0.00
    3   14   25     -1.04      0.00
    3   14   22     -1.03      0.00
    3   14   19      3.37      0.00
    3   14   16     -1.95      0.00
    3   14   13     -3.91      0.00
    3   14   10     -0.05      0.00
    3   14    7      1.03      0.00
    3   14    4      0.82      0.00
    3   14    1      1.21      0.00
  -14   17    2      1.26      0.00
  -14   17    5     -0.89      0.00
  -14   17    8      0.33      0.00
  -14   17   11      2.10      0.00
  -14   17   14      0.39      0.00
  -14   17   17     -0.16      0.00
  -14   17   20      0.22      0.00
  -14   17   23      0.43      0.00
  -14   17   26     -0.85      0.00
  -14   17   29     -1.09      0.00
  -14   17   32      0.30      0.00
  -14   17   35     -0.49      0.00
  -14   17   38     -0.58      0.00
    2   15   32      1.99      0.00
    2   15   29     -0.32      0.00
    2   15   26      0.81      0.00
    2   15   23      0.65      0.00
    2   15   20     -1.32      0.00
    2   15   17      1.17      0.00
    2   15   14     -1.47      0.00
    2   15   11     -3.75      0.00
    2   15    8     -0.10      0.00
    2   15    5      2.69      0.00
    2   15    2      1.85      0.00
  -15   17    1     -0.32      0.00
  -15   17    4      0.44      0.00
  -15   17    7      1.07      0.00
  -15   17   10      0.00      0.00
  -15   17   13     -0.22      0.00
  -15   17   16      0.83      0.00
  -15   17   19      0.52      0.00
  -15   17   22     -0.87      0.00
  -15   17   25      0.25      0.00
  -15   17   28     -0.11      0.00
  -15   17   31     -1.38      0.00
  -15   17   34      0.14      0.00
  -15   17   37     -0.27      0.00
  -15   17   40     -0.86      0.00
    1   16   30      1.93      0.00
    1   16   27     -0.61      0.00
    1   16   24      0.25      0.00
    1   16   21      1.72      0.00
    1   16   18     -1.47      0.00
    1   16   15     -1.05      0.00
    1   16   12     -1.41      0.00
    1   16    9     -1.65      0.00
    1   16    6      0.48      0.00
    1   16    3      1.95      0.00
  -16   17    0      2.85      0.00
  -16   17    3      0.15      0.00
  -16   17    6     -1.19      0.00
  -16   17    9      0.72      0.00
  -16   17   12      0.33      0.00
  -16   17   15     -1.15      0.00
  -16   17   18      0.39      0.00
  -16   17   21      1.25      0.00
  -16   17   24     -1.27      0.00
  -16   17   27     -0.64      0.00
  -16   17   30      0.75      0.00
  -16   17   33     -1.27      0.00
  -16   17   36     -0.59      0.00
  -16   17   39      0.67      0.00
    0   17   28      1.90      0.00
    0   17   25     -0.56      0.00
    0   17   22     -0.39      0.00
    0   17   19      2.18      0.00
    0   17   16     -1.93      0.00
    0   17   13     -2.08      0.00
    0   17   10     -0.61      0.00
    0   17    7     -0.18      0.00
    0   17    4      1.55      0.00
    0   17    1      1.09      0.00
  -17   17    2      2.37      0.00
  -17   17    5      0.98      0.00
  -17   17    8     -2.33      0.00
  -17   17   11     -0.83      0.00
  -17   17   14      0.84      0.00
  -17   17   17     -0.46      0.00
  -17   17   20     -0.67      0.00
  -17   17   23      0.76      0.00
  -17   17   26     -0.40      0.00
  -17   17   29     -1.21      0.00
  -17   17   32      0.24      0.00
  -17   17   35     -0.20      0.00
  -18   17   31     -0.67      0.00
  -18   17   28      0.12      0.00
  -18   17   25     -0.11      0.00
  -18   17   22     -1.45      0.00
  -18   17   19      0.17      0.00
  -18   17   16      1.14      0.00
  -18   17   13     -1.81      0.00
  -18   17   10     -2.25      0.00
  -18   17    7      0.63      0.00
  -18   17    4      0.70      0.00
  -18   17    1      1.23      0.00
   -1   18    2      1.86      0.00
   -1   18    5      0.60      0.00
   -1   18    8      0.62      0.00
   -1   18   11     -2.19      0.00
   -1   18   14     -1.53      0.00
   -1   18   17      1.11      0.00
   -1   18   20     -1.13      0.00
   -1   18   23      0.91      0.00
   -1   18   26      1.44      0.00
  -18   16   32     -0.16      0.00
  -18   16   29     -0.94      0.00
  -18   16   26     -0.81      0.00
  -18   16   23     -0.18      0.00
  -18   16   20     -0.45      0.00
  -18   16   17     -0.31      0.00
  -18   16   14      0.86      0.00
  -18   16   11     -1.00      0.00
  -18   16    8     -2.49      0.00
  -18   16    5      1.19      0.00
  -18   16    2      1.94      0.00
   -2   18    1      0.60      0.00
   -2   18    4      0.91      0.00
   -2   18    7      0.02      0.00
   -2   18   10      0.52      0.00
   -2   18   13     -2.40      0.00
   -2   18   16     -2.79      0.00
   -2   18   19      2.19      0.00
   -2   18   22      0.15      0.00
   -2   18   25     -0.04      0.00
   -2   18   28      1.74      0.00
  -18   15   33      0.61      0.00
  -18   15   30      0.19      0.00
  -18   15   27     -1.50      0.00
  -18   15   24     -1.89      0.00
  -18   15   21      0.35      0.00
  -18   15   18      1.29      0.00
  -18   15   15     -0.91      0.00
  -18   15   12     -0.42      0.00
  -18   15    9      0.16      0.00
  -18   15    6     -1.26      0.00
  -18   15    3      0.99      0.00
   -3   18    0      1.28      0.00
   -3   18    3      0.03      0.00
   -3   18    6      1.56      0.00
   -3   18    9     -0.16      0.00
   -3   18   12     -1.37      0.00
   -3   18   15     -2.59      0.00
   -3   18   18     -2.65      0.00
   -3   18   21      2.85      0.00
   -3   18   24      2.03      0.00
   -3   18   27     -0.76      0.00
   -3   18   30      0.64      0.00
  -18   14   37      0.42      0.00
  -18   14   34     -0.61      0.00
  -18   14   31     -0.11      0.00
  -18   14   28     -0.42      0.00
  -18   14   25     -1.86      0.00
  -18   14   22     -1.50      0.00
  -18   14   19      1.49      0.00
  -18   14   16      1.90      0.00
  -18   14   13     -1.43      0.00
  -18   14   10     -1.27      0.00
  -18   14    7      0.93      0.00
  -18   14    4     -0.17      0.00
  -18   14    1      0.28      0.00
   -4   18    2      0.89      0.00
   -4   18    5      0.24      0.00
   -4   18    8      1.86      0.00
   -4   18   11     -0.94      0.00
   -4   18   14     -4.08      0.00
   -4   18   17     -2.02      0.00
   -4   18   20     -0.21      0.00
   -4   18   23      2.83      0.00
   -4   18   26      2.35      0.00
   -4   18   29     -1.03      0.00
   -4   18   32     -0.39      0.00
  -18   13   38      0.18      0.00
  -18   13   35      1.45      0.00
  -18   13   32      0.01      0.00
  -18   13   29     -1.92      0.00
  -18   13   26     -1.69      0.00
  -18   13   23     -1.02      0.00
  -18   13   20      0.22      0.00
  -18   13   17      2.71      0.00
  -18   13   14      0.92      0.00
  -18   13   11     -2.69      0.00
  -18   13    8     -0.75      0.00
  -18   13    5      1.93      0.00
  -18   13    2     -0.08      0.00
   -5   18    1     -0.67      0.00
   -5   18    4      1.67      0.00
   -5   18    7      1.20      0.00
   -5   18   10     -0.13      0.00
   -5   18   13     -2.75      0.00
   -5   18   16     -4.43      0.00
   -5   18   19     -0.18      0.00
   -5   18   22      2.47      0.00
   -5   18   25      1.90      0.00
   -5   18   28      0.71      0.00
   -5   18   31     -0.87      0.00
  -18   12   39     -0.99      0.00
  -18   12   36     -0.07      0.00
  -18   12   33      2.20      0.00
  -18   12   30     -0.19      0.00
  -18   12   27     -4.18      0.00
  -18   12   24     -1.82      0.00
  -18   12   21      1.79      0.00
  -18   12   18      1.23      0.00
  -18   12   15      1.91      0.00
  -18   12   12      0.38      0.00
  -18   12    9     -3.62      0.00
  -18   12    6     -0.45      0.00
  -18   12    3      3.22      0.00
   -6   18    0      0.06      0.00
   -6   18    3     -1.17      0.00
   -6   18    6      2.19      0.00
   -6   18    9      1.40      0.00
   -6   18   12     -3.06      0.00
   -6   18   15     -4.27      0.00
   -6   18   18     -1.59      0.00
   -6   18   21      2.20      0.00
   -6   18   24      2.68      0.00
   -6   18   27      0.31      0.00
   -6   18   30     -0.87      0.00
   -6   18   33     -0.48      0.00
  -18   11   37      0.33      0.00
  -18   11   34      0.30      0.00
  -18   11   31      0.86      0.00
  -18   11   28     -1.51      0.00
  -18   11   25     -4.55      0.00
  -18   11   22     -0.15      0.00
  -18   11   19      5.04      0.00
  -18   11   16      0.67      0.00
  -18   11   13     -1.87      0.00
  -18   11   10      0.79      0.00
  -18   11    7     -1.62      0.00
  -18   11    4     -0.91      0.00
  -18   11    1      3.31      0.00
   -7   18    2      1.14      0.00
   -7   18    5     -1.08      0.00
   -7   18    8      0.75      0.00
   -7   18   11      0.31      0.00
   -7   18   14     -3.66      0.00
   -7   18   17     -3.62      0.00
   -7   18   20      1.42      0.00
   -7   18   23      3.05      0.00
   -7   18   26      0.70      0.00
   -7   18   29     -0.95      0.00
   -7   18   32     -0.95      0.00
  -18   10   38      0.17      0.00
  -18   10   35      2.09      0.00
  -18   10   32      0.42      0.00
  -18   10   29     -2.21      0.00
  -18   10   26     -2.30      0.00
  -18   10   23     -1.91      0.00
  -18   10   20      1.33      0.00
  -18   10   17      5.89      0.00
  -18   10   14     -0.16      0.00
  -18   10   11     -5.80      0.00
  -18   10    8      0.96      0.00
  -18   10    5      2.69      0.00
  -18   10    2     -0.89      0.00
   -8   18    1      1.12      0.00
   -8   18    4      2.17      0.00
   -8   18    7     -0.15      0.00
   -8   18   10     -1.86      0.00
   -8   18   13     -1.23      0.00
   -8   18   16     -1.34      0.00
   -8   18   19     -1.20      0.00
   -8   18   22      2.01      0.00
   -8   18   25      1.56      0.00
   -8   18   28     -1.11      0.00
   -8   18   31     -0.76      0.00
   -8   18   34     -0.34      0.00
    9    9   36      0.87      0.00
    9    9   33      2.46      0.00
    9    9   30     -0.53      0.00
    9    9   27     -4.46      0.00
    9    9   24     -1.13      0.00
    9    9   21      2.46      0.00
    9    9   18      0.58      0.00
    9    9   15      2.55      0.00
    9    9   12      0.43      0.00
    9    9    9     -5.93      0.00
    9    9    6      0.19      0.00
    9    9    3      5.83      0.00
   -9   18    0      0.31      0.00
   -9   18    3     -1.89      0.00
   -9   18    6      1.56      0.00
   -9   18    9      1.35      0.00
   -9   18   12     -2.86      0.00
   -9   18   15     -2.07      0.00
   -9   18   18      1.46      0.00
   -9   18   21      0.61      0.00
   -9   18   24      0.26      0.00
   -9   18   27     -0.30      0.00
   -9   18   30     -1.48      0.00
   -9   18   33      0.34      0.00
    8   10   34      1.29      0.00
    8   10   31      1.18      0.00
    8   10   28     -1.63      0.00
    8   10   25     -4.24      0.00
    8   10   22      0.59      0.00
    8   10   19      5.45      0.00
    8   10   16     -0.98      0.00
    8   10   13     -3.00      0.00
    8   10   10      1.74      0.00
    8   10    7     -1.28      0.00
    8   10    4     -1.04      0.00
    8   10    1      4.73      0.00
  -10   18    2      1.74      0.00
  -10   18    5     -2.69      0.00
  -10   18    8      0.11      0.00
  -10   18   11      1.89      0.00
  -10   18   14     -1.58      0.00
  -10   18   17     -1.87      0.00
  -10   18   20      2.30      0.00
  -10   18   23      0.96      0.00
  -10   18   26     -1.85      0.00
  -10   18   29     -0.85      0.00
  -10   18   32     -0.52      0.00
    7   11   35      1.31      0.00
    7   11   32      1.08      0.00
    7   11   29     -0.96      0.00
    7   11   26     -1.32      0.00
    7   11   23     -1.60      0.00
    7   11   20      0.66      0.00
    7   11   17      4.41      0.00
    7   11   14     -1.21      0.00
    7   11   11     -5.79      0.00
    7   11    8      1.96      0.00
    7   11    5      4.07      0.00
    7   11    2     -1.31      0.00
  -11   18    1      0.62      0.00
  -11   18    4      2.29      0.00
  -11   18    7     -0.68      0.00
  -11   18   10     -0.60      0.00
  -11   18   13      0.76      0.00
  -11   18   16      0.25      0.00
  -11   18   19     -0.56      0.00
  -11   18   22      0.79      0.00
  -11   18   25      0.13      0.00
  -11   18   28     -2.13      0.00
  -11   18   31     -0.39      0.00
  -11   18   34      0.48      0.00
    6   12   33      1.58      0.00
    6   12   30      0.92      0.00
    6   12   27     -2.58      0.00
    6   12   24     -0.52      0.00
    6   12   21      1.81      0.00
    6   12   18     -0.78      0.00
    6   12   15      0.37      0.00
    6   12   12     -0.01      0.00
    6   12    9     -3.68      0.00
    6   12    6      1.06      0.00
    6   12    3      5.27      0.00
  -12   18    0     -0.46      0.00
  -12   18    3     -2.03      0.00
  -12   18    6      2.20      0.00
  -12   18    9      1.60      0.00
  -12   18   12     -0.79      0.00
  -12   18   15     -0.73      0.00
  -12   18   18      0.98      0.00
  -12   18   21      0.85      0.00
  -12   18   24     -0.76      0.00
  -12   18   27     -1.01      0.00
  -12   18   30     -1.02      0.00
  -12   18   33      0.21      0.00
    5   13   31      0.52      0.00
    5   13   28      0.84      0.00
    5   13   25     -1.93      0.00
    5   13   22     -0.84      0.00
    5   13   19      3.40      0.00
    5   13   16     -1.67      0.00
    5   13   13     -3.56      0.00
    5   13   10      1.31      0.00
    5   13    7      0.77      0.00
    5   13    4      0.12      0.00
    5   13    1      2.65      0.00
  -13   18    2      0.72      0.00
  -13   18    5     -1.30      0.00
  -13   18    8      1.62      0.00
  -13   18   11      1.64      0.00
  -13   18   14     -0.87      0.00
  -13   18   17     -0.73      0.00
  -13   18   20      0.87      0.00
  -13   18   23      0.72      0.00
  -13   18   26     -1.25      0.00
  -13   18   29     -0.92      0.00
  -13   18   32     -0.06      0.00
    4   14   29     -0.47      0.00
    4   14   26     -0.10      0.00
    4   14   23      0.37      0.00
    4   14   20     -1.41      0.00
    4   14   17      1.67      0.00
    4   14   14     -0.84      0.00
    4   14   11     -4.37      0.00
    4   14    8      1.19      0.00
    4   14    5      3.75      0.00
    4   14    2      0.05      0.00
  -14   18    1      0.02      0.00
  -14   18    4      1.46      0.00
  -14   18    7      0.58      0.00
  -14   18   10      0.72      0.00
  -14   18   13     -0.24      0.00
  -14   18   16     -0.70      0.00
  -14   18   19      0.42      0.00
  -14   18   22      0.43      0.00
  -14   18   25      0.16      0.00
  -14   18   28     -1.16      0.00
  -14   18   31     -0.65      0.00
  -14   18   34      0.52      0.00
    3   15   30      2.24      0.00
    3   15   27     -0.54      0.00
    3   15   24     -1.04      0.00
    3   15   21      1.85      0.00
    3   15   18     -1.09      0.00
    3   15   15     -1.48      0.00
    3   15   12     -0.16      0.00
    3   15    9     -1.94      0.00
    3   15    6      0.52      0.00
    3   15    3      3.76      0.00
  -15   18    0      0.83      0.00
  -15   18    3     -0.33      0.00
  -15   18    6      1.13      0.00
  -15   18    9      0.44      0.00
  -15   18   12      0.18      0.00
  -15   18   15     -1.28      0.00
  -15   18   18     -0.45      0.00
  -15   18   21      1.41      0.00
  -15   18   24     -0.41      0.00
  -15   18   27     -0.16      0.00
  -15   18   30     -0.20      0.00
  -15   18   33     -1.13      0.00
  -15   18   36      0.24      0.00
    2   16   28      1.57      0.00
    2   16   25     -0.48      0.00
    2   16   22     -1.11      0.00
    2   16   19      1.99      0.00
    2   16   16     -0.83      0.00
    2   16   13     -2.94      0.00
    2   16   10     -0.22      0.00
    2   16    7      0.45      0.00
    2   16    4      0.99      0.00
    2   16    1      2.54      0.00
  -16   18    2      1.21      0.00
  -16   18    5      0.41      0.00
  -16   18    8      0.10      0.00
  -16   18   11     -1.34      0.00
  -16   18   14      0.11      0.00
  -16   18   17     -0.45      0.00
  -16   18   20     -0.73      0.00
  -16   18   23      1.47      0.00
  -16   18   26     -0.32      0.00
  -16   18   29     -0.88      0.00
  -16   18   32      0.27      0.00
  -16   18   35     -0.77      0.00
    1   17   26      0.89      0.00
    1   17   23      0.26      0.00
    1   17   20     -1.08      0.00
    1   17   17      1.27      0.00
    1   17   14     -0.98      0.00
    1   17   11     -2.78      0.00
    1   17    8      0.20      0.00
    1   17    5      1.31      0.00
    1   17    2      2.08      0.00
  -17   18    1      1.98      0.00
  -17   18    4      0.32      0.00
  -17   18    7      0.20      0.00
  -17   18   10     -0.88      0.00
  -17   18   13     -2.21      0.00
  -17   18   16      0.38      0.00
  -17   18   19      0.59      0.00
  -17   18   22     -1.09      0.00
  -17   18   25      0.55      0.00
  -17   18   28      0.30      0.00
  -17   18   31     -1.02      0.00
  -17   18   34     -0.18      0.00
    0   18   27     -0.20      0.00
    0   18   24     -0.02      0.00
    0   18   21      1.55      0.00
    0   18   18     -0.93      0.00
    0   18   15     -0.20      0.00
    0   18   12     -0.39      0.00
    0   18    9     -1.89      0.00
    0   18    6      0.44      0.00
    0   18    3      1.54      0.00
    0   18    0      2.70      0.00
  -18   18    3      1.96      0.00
  -18   18    6     -1.30      0.00
  -18   18    9     -0.99      0.00
  -18   18   12     -0.90      0.00
  -18   18   15     -1.81      0.00
  -18   18   18      0.48      0.00
  -18   18   21      0.60      0.00
  -18   18   24     -1.10      0.00
  -18   18   27      0.11      0.00
  -18   18   30      0.20      0.00
  -19   18   29      0.11      0.00
  -19   18   26     -0.90      0.00
  -19   18   23      0.37      0.00
  -19   18   20     -0.36      0.00
  -19   18   17     -1.08      0.00
  -19   18   14      0.22      0.00
  -19   18   11     -2.18      0.00
  -19   18    8     -2.53      0.00
  -19   18    5      1.58      0.00
  -19   18    2      2.50      0.00
   -1   19    1      1.54      0.00
   -1   19    4      0.08      0.00
   -1   19    7     -0.57      0.00
   -1   19   10      0.49      0.00
   -1   19   13     -1.13      0.00
   -1   19   16     -0.57      0.00
   -1   19   19      1.48      0.00
   -1   19   22     -0.33      0.00
   -1   19   25      0.03      0.00
  -19   17   30      0.40      0.00
  -19   17   27     -0.22      0.00
  -19   17   24     -1.82      0.00
  -19   17   21      0.17      0.00
  -19   17   18      0.62      0.00
  -19   17   15     -1.88      0.00
  -19   17   12     -1.04      0.00
  -19   17    9     -0.62      0.00
  -19   17    6     -0.86      0.00
  -19   17    3      1.60      0.00
   -2   19    0      1.61      0.00
   -2   19    3      0.92      0.00
   -2   19    6      0.54      0.00
   -2   19    9     -1.20      0.00
   -2   19   12      0.03      0.00
   -2   19   15     -0.67      0.00
   -2   19   18     -1.30      0.00
   -2   19   21      2.05      0.00
   -2   19   24      0.59      0.00
   -2   19   27     -0.68      0.00
  -19   16   34     -0.10      0.00
  -19   16   31     -0.13      0.00
  -19   16   28     -0.11      0.00
  -19   16   25     -0.67      0.00
  -19   16   22     -1.75      0.00
  -19   16   19     -0.03      0.00
  -19   16   16      1.21      0.00
  -19   16   13     -2.10      0.00
  -19   16   10     -1.88      0.00
  -19   16    7      0.86      0.00
  -19   16    4      0.63      0.00
  -19   16    1      1.17      0.00
   -3   19    2      0.02      0.00
   -3   19    5      0.37      0.00
   -3   19    8      2.11      0.00
   -3   19   11     -1.77      0.00
   -3   19   14     -1.78      0.00
   -3   19   17      0.21      0.00
   -3   19   20     -0.97      0.00
   -3   19   23      1.75      0.00
   -3   19   26      1.57      0.00
  -19   15   35      0.87      0.00
  -19   15   32      0.26      0.00
  -19   15   29     -0.73      0.00
  -19   15   26     -1.50      0.00
  -19   15   23     -0.65      0.00
  -19   15   20     -0.44      0.00
  -19   15   17     -0.24      0.00
  -19   15   14      0.54      0.00
  -19   15   11     -1.61      0.00
  -19   15    8     -1.10      0.00
  -19   15    5      1.64      0.00
  -19   15    2      0.12      0.00
   -4   19    1      0.22      0.00
   -4   19    4      0.61      0.00
   -4   19    7      0.63      0.00
   -4   19   10      1.79      0.00
   -4   19   13     -2.68      0.00
   -4   19   16     -3.28      0.00
   -4   19   19      1.47      0.00
   -4   19   22      0.69      0.00
   -4   19   25      0.81      0.00
   -4   19   28      1.33      0.00
  -19   14   36      0.11      0.00
  -19   14   33      1.29      0.00
  -19   14   30      0.34      0.00
  -19   14   27     -2.02      0.00
  -19   14   24     -2.34      0.00
  -19   14   21      0.47      0.00
  -19   14   18      0.59      0.00
  -19   14   15     -0.53      0.00
  -19   14   12     -0.05      0.00
  -19   14    9     -1.30      0.00
  -19   14    6     -0.07      0.00
  -19   14    3      1.99      0.00
   -5   19    0     -0.90      0.00
   -5   19    3     -0.45      0.00
   -5   19    6      2.45      0.00
   -5   19    9      0.93      0.00
   -5   19   12     -0.96      0.00
   -5   19   15     -3.50      0.00
   -5   19   18     -2.50      0.00
   -5   19   21      2.76      0.00
   -5   19   24      2.01      0.00
   -5   19   27     -0.26      0.00
   -5   19   30      0.21      0.00
  -19   13   37      0.15      0.00
  -19   13   34      0.25      0.00
  -19   13   31      0.61      0.00
  -19   13   28     -0.60      0.00
  -19   13   25     -2.80      0.00
  -19   13   22     -1.68      0.00
  -19   13   19      2.41      0.00
  -19   13   16      0.41      0.00
  -19   13   13     -2.07      0.00
  -19   13   10      0.69      0.00
  -19   13    7     -0.14      0.00
  -19   13    4     -0.62      0.00
  -19   13    1      1.65      0.00
   -6   19    2     -0.35      0.00
   -6   19    5     -0.11      0.00
   -6   19    8      2.81      0.00
   -6   19   11     -0.10      0.00
   -6   19   14     -3.39      0.00
   -6   19   17     -2.93      0.00
   -6   19   20     -0.22      0.00
   -6   19   23      3.17      0.00
   -6   19   26      1.76      0.00
   -6   19   29     -0.96      0.00
  -19   12   38      0.56      0.00
  -19   12   35      1.71      0.00
  -19   12   32      0.49      0.00
  -19   12   29     -1.65      0.00
  -19   12   26     -1.91      0.00
  -19   12   23     -1.59      0.00
  -19   12   20     -0.17      0.00
  -19   12   17      3.25      0.00
  -19   12   14      0.08      0.00
  -19   12   11     -4.15      0.00
  -19   12    8      1.17      0.00
  -19   12    5      2.37      0.00
  -19   12    2     -1.56      0.00
   -7   19    1      0.44      0.00
   -7   19    4      1.54      0.00
   -7   19    7      0.73      0.00
   -7   19   10      0.65      0.00
   -7   19   13     -2.09      0.00
   -7   19   16     -3.03      0.00
   -7   19   19     -0.62      0.00
   -7   19   22      1.26      0.00
   -7   19   25      1.95      0.00
   -7   19   28      0.60      0.00
   -7   19   31     -0.88      0.00
  -19   11   36      0.87      0.00
  -19   11   33      2.38      0.00
  -19   11   30     -0.25      0.00
  -19   11   27     -3.64      0.00
  -19   11   24     -1.86      0.00
  -19   11   21      1.12      0.00
  -19   11   18      0.35      0.00
  -19   11   15      1.51      0.00
  -19   11   12      0.53      0.00
  -19   11    9     -4.09      0.00
  -19   11    6      0.42      0.00
  -19   11    3      4.29      0.00
   -8   19    0     -0.98      0.00
   -8   19    3     -1.11      0.00
   -8   19    6      2.28      0.00
   -8   19    9      1.50      0.00
   -8   19   12     -1.66      0.00
   -8   19   15     -3.42      0.00
   -8   19   18     -0.80      0.00
   -8   19   21      1.49      0.00
   -8   19   24      1.04      0.00
   -8   19   27      0.16      0.00
   -8   19   30     -0.40      0.00
  -19   10   34      1.22      0.00
  -19   10   31      1.27      0.00
  -19   10   28     -1.76      0.00
  -19   10   25     -3.76      0.00
  -19   10   22     -0.36      0.00
  -19   10   19      3.59      0.00
  -19   10   16     -0.37      0.00
  -19   10   13     -2.13      0.00
  -19   10   10      1.46      0.00
  -19   10    7     -0.94      0.00
  -19   10    4     -0.69      0.00
  -19   10    1      3.57      0.00
   -9   19    2      0.83      0.00
   -9   19    5     -1.39      0.00
   -9   19    8      0.79      0.00
   -9   19   11      1.30      0.00
   -9   19   14     -1.79      0.00
   -9   19   17     -3.01      0.00
   -9   19   20      1.00      0.00
   -9   19   23      1.75      0.00
   -9   19   26     -0.29      0.00
   -9   19   29     -0.45      0.00
   -9   19   32     -0.75      0.00
    9   10   35      1.36      0.00
    9   10   32      0.78      0.00
    9   10   29     -0.76      0.00
    9   10   26     -2.20      0.00
    9   10   23     -1.85      0.00
    9   10   20      0.45      0.00
    9   10   17      3.52      0.00
    9   10   14     -0.57      0.00
    9   10   11     -4.54      0.00
    9   10    8      1.65      0.00
    9   10    5      3.29      0.00
    9   10    2     -0.98      0.00
  -10   19    1      0.51      0.00
  -10   19    4      1.97      0.00
  -10   19    7      0.19      0.00
  -10   19   10     -0.78      0.00
  -10   19   13     -0.17      0.00
  -10   19   16     -0.37      0.00
  -10   19   19     -1.35      0.00
  -10   19   22      0.92      0.00
  -10   19   25      0.83      0.00
  -10   19   28     -1.36      0.00
  -10   19   31     -0.03      0.00
    8   11   33      2.04      0.00
    8   11   30     -0.19      0.00
    8   11   27     -2.51      0.00
    8   11   24     -1.15      0.00
    8   11   21      0.86      0.00
    8   11   18     -0.14      0.00
    8   11   15      0.63      0.00
    8   11   12      0.36      0.00
    8   11    9     -3.17      0.00
    8   11    6      0.70      0.00
    8   11    3      4.99      0.00
  -11   19    0     -0.30      0.00
  -11   19    3     -1.78      0.00
  -11   19    6      2.08      0.00
  -11   19    9      1.62      0.00
  -11   19   12     -1.25      0.00
  -11   19   15     -1.66      0.00
  -11   19   18      0.76      0.00
  -11   19   21      0.58      0.00
  -11   19   24     -0.34      0.00
  -11   19   27     -0.33      0.00
  -11   19   30     -1.25      0.00
  -11   19   33      0.33      0.00
    7   12   31      1.35      0.00
    7   12   28     -0.64      0.00
    7   12   25     -2.66      0.00
    7   12   22     -0.38      0.00
    7   12   19      2.47      0.00
    7   12   16     -1.05      0.00
    7   12   13     -2.60      0.00
    7   12   10      1.70      0.00
    7   12    7      0.68      0.00
    7   12    4     -0.53      0.00
    7   12    1      3.12      0.00
  -12   19    2      0.67      0.00
  -12   19    5     -1.31      0.00
  -12   19    8      1.92      0.00
  -12   19   11      1.15      0.00
  -12   19   14     -1.35      0.00
  -12   19   17     -1.49      0.00
  -12   19   20      0.94      0.00
  -12   19   23      1.09      0.00
  -12   19   26     -1.08      0.00
  -12   19   29     -0.63      0.00
  -12   19   32     -0.65      0.00
    6   13   29     -0.11      0.00
    6   13   26     -0.96      0.00
    6   13   23     -0.70      0.00
    6   13   20     -0.76      0.00
    6   13   17      1.61      0.00
    6   13   14     -0.62      0.00
    6   13   11     -3.73      0.00
    6   13    8      2.10      0.00
    6   13    5      3.65      0.00
    6   13    2     -1.19      0.00
  -13   19    1      0.51      0.00
  -13   19    4      1.79      0.00
  -13   19    7      0.53      0.00
  -13   19   10      0.96      0.00
  -13   19   13     -0.78      0.00
  -13   19   16     -1.18      0.00
  -13   19   19      0.18      0.00
  -13   19   22      0.94      0.00
  -13   19   25      0.12      0.00
  -13   19   28     -1.46      0.00
  -13   19   31     -0.06      0.00
    5   14   30      1.77      0.00
    5   14   27     -0.68      0.00
    5   14   24     -1.75      0.00
    5   14   21      1.46      0.00
    5   14   18     -0.88      0.00
    5   14   15     -1.36      0.00
    5   14   12      0.73      0.00
    5   14    9     -1.69      0.00
    5   14    6      1.01      0.00
    5   14    3      3.87      0.00
  -14   19    0     -0.69      0.00
  -14   19    3     -0.28      0.00
  -14   19    6      2.46      0.00
  -14   19    9      0.91      0.00
  -14   19   12     -0.56      0.00
  -14   19   15     -1.89      0.00
  -14   19   18     -0.44      0.00
  -14   19   21      1.35      0.00
  -14   19   24      0.47      0.00
  -14   19   27     -0.23      0.00
  -14   19   30     -1.25      0.00
  -14   19   33     -0.31      0.00
    4   15   28      0.89      0.00
    4   15   25     -0.24      0.00
    4   15   22     -1.87      0.00
    4   15   19      1.71      0.00
    4   15   16     -0.13      0.00
    4   15   13     -3.48      0.00
    4   15   10      0.84      0.00
    4   15    7      1.42      0.00
    4   15    4      0.13      0.00
    4   15    1      2.51      0.00
  -15   19    2      0.53      0.00
  -15   19    5      0.34      0.00
  -15   19    8      2.03      0.00
  -15   19   11     -1.03      0.00
  -15   19   14     -1.55      0.00
  -15   19   17     -0.75      0.00
  -15   19   20      0.30      0.00
  -15   19   23      1.42      0.00
  -15   19   26     -0.35      0.00
  -15   19   29     -0.35      0.00
  -15   19   32     -0.27      0.00
    3   16   26     -0.15      0.00
    3   16   23      0.26      0.00
    3   16   20     -1.12      0.00
    3   16   17      0.60      0.00
    3   16   14      0.09      0.00
    3   16   11     -3.09      0.00
    3   16    8      0.39      0.00
    3   16    5      2.77      0.00
    3   16    2      0.49      0.00
  -16   19    1      1.80      0.00
  -16   19    4      1.06      0.00
  -16   19    7     -0.00      0.00
  -16   19   10      0.84      0.00
  -16   19   13     -2.51      0.00
  -16   19   16     -1.56      0.00
  -16   19   19      1.05      0.00
  -16   19   22      0.28      0.00
  -16   19   25      0.77      0.00
  -16   19   28     -0.21      0.00
  -16   19   31     -0.75      0.00
  -16   19   34     -0.10      0.00
    2   17   24     -0.72      0.00
    2   17   21      1.12      0.00
    2   17   18     -0.59      0.00
    2   17   15     -0.65      0.00
    2   17   12     -0.04      0.00
    2   17    9     -1.92      0.00
    2   17    6      0.54      0.00
    2   17    3      2.76      0.00
  -17   19    0      1.29      0.00
  -17   19    3      1.93      0.00
  -17   19    6      0.25      0.00
  -17   19    9     -1.63      0.00
  -17   19   12     -0.33      0.00
  -17   19   15     -1.87      0.00
  -17   19   18     -0.79      0.00
  -17   19   21      1.45      0.00
  -17   19   24      0.13      0.00
  -17   19   27      0.07      0.00
  -17   19   30     -0.09      0.00
  -17   19   33     -0.62      0.00
    1   18   25      0.17      0.00
    1   18   22     -0.94      0.00
    1   18   19      1.49      0.00
    1   18   16     -0.28      0.00
    1   18   13     -1.60      0.00
    1   18   10      0.30      0.00
    1   18    7     -0.76      0.00
    1   18    4      0.80      0.00
    1   18    1      2.56      0.00
  -18   19    2      1.54      0.00
  -18   19    5      1.61      0.00
  -18   19    8     -1.34      0.00
  -18   19   11     -2.77      0.00
  -18   19   14     -0.29      0.00
  -18   19   17     -0.74      0.00
  -18   19   20     -0.27      0.00
  -18   19   23      0.81      0.00
  -18   19   26     -0.00      0.00
  -18   19   29      0.10      0.00
    0   19   23      0.65      0.00
    0   19   20     -0.21      0.00
    0   19   17      0.60      0.00
    0   19   14     -0.06      0.00
    0   19   11     -1.43      0.00
    0   19    8      0.19      0.00
    0   19    5      0.25      0.00
    0   19    2      1.32      0.00
  -19   19    1      2.30      0.00
  -19   19    4      0.75      0.00
  -19   19    7      0.42      0.00
  -19   19   10     -2.23      0.00
  -19   19   13     -2.77      0.00
  -19   19   16      0.64      0.00
  -19   19   19     -0.21      0.00
  -19   19   22     -0.75      0.00
  -19   19   25      0.63      0.00
  -20   19   27      0.57      0.00
  -20   19   24     -1.22      0.00
  -20   19   21     -0.05      0.00
  -20   19   18      0.66      0.00
  -20   19   15     -2.01      0.00
  -20   19   12     -1.53      0.00
  -20   19    9     -0.89      0.00
  -20   19    6     -0.81      0.00
  -20   19    3      1.87      0.00
   -1   20    0      2.22      0.00
   -1   20    3      0.51      0.00
   -1   20    6     -0.56      0.00
   -1   20    9     -0.56      0.00
   -1   20   12      0.20      0.00
   -1   20   15      0.06      0.00
   -1   20   18      0.38      0.00
   -1   20   21      0.67      0.00
  -20   18   28      0.07      0.00
  -20   18   25      0.30      0.00
  -20   18   22     -1.64      0.00
  -20   18   19     -0.42      0.00
  -20   18   16      1.03      0.00
  -20   18   13     -2.72      0.00
  -20   18   10     -2.55      0.00
  -20   18    7      0.88      0.00
  -20   18    4      1.52      0.00
  -20   18    1      1.32      0.00
   -2   20    2      0.15      0.00
   -2   20    5      0.06      0.00
   -2   20    8      0.55      0.00
   -2   20   11     -0.69      0.00
   -2   20   14     -0.24      0.00
   -2   20   17      0.61      0.00
   -2   20   20      0.08      0.00
   -2   20   23      0.50      0.00
  -20   17   32      0.63      0.00
  -20   17   29     -0.24      0.00
  -20   17   26     -1.05      0.00
  -20   17   23      0.03      0.00
  -20   17   20     -0.88      0.00
  -20   17   17     -1.29      0.00
  -20   17   14      0.30      0.00
  -20   17   11     -1.81      0.00
  -20   17    8     -1.81      0.00
  -20   17    5      1.65      0.00
  -20   17    2      1.58      0.00
   -3   20    1      0.64      0.00
   -3   20    4     -0.44      0.00
   -3   20    7     -0.17      0.00
   -3   20   10      1.46      0.00
   -3   20   13     -1.08      0.00
   -3   20   16     -1.24      0.00
   -3   20   19      1.63      0.00
   -3   20   22      0.24      0.00
   -3   20   25     -0.30      0.00
  -20   16   33      0.46      0.00
  -20   16   30      0.78      0.00
  -20   16   27     -0.75      0.00
  -20   16   24     -2.04      0.00
  -20   16   21     -0.06      0.00
  -20   16   18      0.24      0.00
  -20   16   15     -1.98      0.00
  -20   16   12     -0.92      0.00
  -20   16    9     -0.17      0.00
  -20   16    6      0.06      0.00
  -20   16    3      1.46      0.00
   -4   20    0     -0.37      0.00
   -4   20    3     -0.01      0.00
   -4   20    6      1.38      0.00
   -4   20    9     -0.06      0.00
   -4   20   12      0.36      0.00
   -4   20   15     -1.46      0.00
   -4   20   18     -1.64      0.00
   -4   20   21      2.40      0.00
   -4   20   24      0.97      0.00
   -4   20   27     -0.92      0.00
  -20   15   34      0.23      0.00
  -20   15   31      0.31      0.00
  -20   15   28     -0.02      0.00
  -20   15   25     -1.26      0.00
  -20   15   22     -1.98      0.00
  -20   15   19      0.22      0.00
  -20   15   16      0.36      0.00
  -20   15   13     -2.14      0.00
  -20   15   10     -0.58      0.00
  -20   15    7      0.91      0.00
  -20   15    4      0.37      0.00
  -20   15    1      0.67      0.00
   -5   20    2     -1.17      0.00
   -5   20    5      0.34      0.00
   -5   20    8      2.94      0.00
   -5   20   11     -0.64      0.00
   -5   20   14     -1.81      0.00
   -5   20   17     -1.11      0.00
   -5   20   20     -0.78      0.00
   -5   20   23      2.38      0.00
   -5   20   26      1.44      0.00
  -20   14   35      1.16      0.00
  -20   14   32      0.68      0.00
  -20   14   29     -0.96      0.00
  -20   14   26     -1.41      0.00
  -20   14   23     -0.74      0.00
  -20   14   20     -1.20      0.00
  -20   14   17      0.44      0.00
  -20   14   14      0.11      0.00
  -20   14   11     -2.47      0.00
  -20   14    8      0.67      0.00
  -20   14    5      1.95      0.00
  -20   14    2     -1.05      0.00
   -6   20    1     -0.34      0.00
   -6   20    4      0.39      0.00
   -6   20    7      1.33      0.00
   -6   20   10      2.05      0.00
   -6   20   13     -2.14      0.00
   -6   20   16     -2.79      0.00
   -6   20   19      0.41      0.00
   -6   20   22      0.49      0.00
   -6   20   25      1.30      0.00
   -6   20   28      1.24      0.00
  -20   13   33      1.66      0.00
  -20   13   30      0.66      0.00
  -20   13   27     -2.53      0.00
  -20   13   24     -2.30      0.00
  -20   13   21      0.79      0.00
  -20   13   18     -0.49      0.00
  -20   13   15     -0.41      0.00
  -20   13   12      0.64      0.00
  -20   13    9     -1.99      0.00
  -20   13    6      0.51      0.00
  -20   13    3      2.60      0.00
   -7   20    0     -1.67      0.00
   -7   20    3     -0.99      0.00
   -7   20    6      2.42      0.00
   -7   20    9      1.77      0.00
   -7   20   12     -0.47      0.00
   -7   20   15     -3.30      0.00
   -7   20   18     -1.97      0.00
   -7   20   21      2.08      0.00
   -7   20   24      1.25      0.00
   -7   20   27     -0.16      0.00
   -7   20   30      0.54      0.00
  -20   12   34      0.88      0.00
  -20   12   31      0.77      0.00
  -20   12   28     -0.60      0.00
  -20   12   25     -2.79      0.00
  -20   12   22     -1.58      0.00
  -20   12   19      2.08      0.00
  -20   12   16     -0.38      0.00
  -20   12   13     -2.14      0.00
  -20   12   10      1.33      0.00
  -20   12    7      0.09      0.00
  -20   12    4     -0.61      0.00
  -20   12    1      1.95      0.00
   -8   20    2     -0.36      0.00
   -8   20    5     -0.77      0.00
   -8   20    8      2.22      0.00
   -8   20   11      1.07      0.00
   -8   20   14     -1.84      0.00
   -8   20   17     -2.85      0.00
   -8   20   20     -0.55      0.00
   -8   20   23      2.24      0.00
   -8   20   26      1.12      0.00
   -8   20   29     -0.67      0.00
  -20   11   32      0.76      0.00
  -20   11   29     -0.88      0.00
  -20   11   26     -1.89      0.00
  -20   11   23     -1.65      0.00
  -20   11   20     -0.32      0.00
  -20   11   17      2.12      0.00
  -20   11   14     -0.38      0.00
  -20   11   11     -3.21      0.00
  -20   11    8      1.42      0.00
  -20   11    5      2.51      0.00
  -20   11    2     -1.03      0.00
   -9   20    1      0.07      0.00
   -9   20    4      1.18      0.00
   -9   20    7      0.79      0.00
   -9   20   10      0.39      0.00
   -9   20   13     -0.82      0.00
   -9   20   16     -1.24      0.00
   -9   20   19     -1.17      0.00
   -9   20   22      0.29      0.00
   -9   20   25      1.20      0.00
   -9   20   28      0.26      0.00
   10   10   30     -0.28      0.00
   10   10   27     -2.21      0.00
   10   10   24     -1.69      0.00
   10   10   21      0.20      0.00
   10   10   18      0.01      0.00
   10   10   15      0.42      0.00
   10   10   12      0.14      0.00
   10   10    9     -2.11      0.00
   10   10    6      0.84      0.00
   10   10    3      3.37      0.00
  -10   20    0     -0.27      0.00
  -10   20    3     -1.35      0.00
  -10   20    6      1.25      0.00
  -10   20    9      2.17      0.00
  -10   20   12     -0.66      0.00
  -10   20   15     -2.54      0.00
  -10   20   18     -0.05      0.00
  -10   20   21      0.51      0.00
  -10   20   24      0.03      0.00
  -10   20   27      0.23      0.00
  -10   20   30     -0.49      0.00
    9   11   31      1.48      0.00
    9   11   28     -1.24      0.00
    9   11   25     -2.56      0.00
    9   11   22     -0.69      0.00
    9   11   19      1.41      0.00
    9   11   16     -0.37      0.00
    9   11   13     -1.59      0.00
    9   11   10      0.92      0.00
    9   11    7      0.74      0.00
    9   11    4      0.03      0.00
    9   11    1      1.85      0.00
  -11   20    2      0.73      0.00
  -11   20    5     -0.70      0.00
  -11   20    8      0.88      0.00
  -11   20   11      1.49      0.00
  -11   20   14     -0.93      0.00
  -11   20   17     -2.45      0.00
  -11   20   20      0.50      0.00
  -11   20   23      1.22      0.00
  -11   20   26     -0.52      0.00
  -11   20   29     -0.19      0.00
    8   12   29      0.10      0.00
    8   12   26     -1.39      0.00
    8   12   23     -1.51      0.00
    8   12   20     -0.29      0.00
    8   12   17      1.06      0.00
    8   12   14     -0.45      0.00
    8   12   11     -2.15      0.00
    8   12    8      1.44      0.00
    8   12    5      3.02      0.00
    8   12    2     -0.65      0.00
  -12   20    1     -0.17      0.00
  -12   20    4      1.63      0.00
  -12   20    7      0.85      0.00
  -12   20   10      0.48      0.00
  -12   20   13     -0.68      0.00
  -12   20   16     -1.06      0.00
  -12   20   19     -0.37      0.00
  -12   20   22      0.65      0.00
  -12   20   25      0.32      0.00
  -12   20   28     -0.93      0.00
  -12   20   31      0.15      0.00
    7   13   27     -1.02      0.00
    7   13   24     -1.47      0.00
    7   13   21      0.29      0.00
    7   13   18     -0.56      0.00
    7   13   15     -0.73      0.00
    7   13   12      0.69      0.00
    7   13    9     -0.79      0.00
    7   13    6      0.89      0.00
    7   13    3      3.10      0.00
  -13   20    0     -0.87      0.00
  -13   20    3     -0.41      0.00
  -13   20    6      2.66      0.00
  -13   20    9      1.09      0.00
  -13   20   12     -0.77      0.00
  -13   20   15     -2.15      0.00
  -13   20   18     -0.58      0.00
  -13   20   21      1.48      0.00
  -13   20   24      0.72      0.00
  -13   20   27     -0.57      0.00
  -13   20   30     -1.39      0.00
    6   14   25     -0.71      0.00
    6   14   22     -1.68      0.00
    6   14   19      0.99      0.00
    6   14   16     -0.16      0.00
    6   14   13     -2.61      0.00
    6   14   10      1.65      0.00
    6   14    7      1.63      0.00
    6   14    4     -0.35      0.00
    6   14    1      1.71      0.00
  -14   20    2      0.02      0.00
  -14   20    5      0.88      0.00
  -14   20    8      2.69      0.00
  -14   20   11     -0.88      0.00
  -14   20   14     -2.08      0.00
  -14   20   17     -1.22      0.00
  -14   20   20      0.66      0.00
  -14   20   23      1.52      0.00
  -14   20   26     -0.10      0.00
  -14   20   29     -0.35      0.00
  -14   20   32     -0.91      0.00
    5   15   23      0.19      0.00
    5   15   20     -1.11      0.00
    5   15   17     -0.15      0.00
    5   15   14      0.63      0.00
    5   15   11     -2.30      0.00
    5   15    8      1.09      0.00
    5   15    5      2.86      0.00
    5   15    2     -0.73      0.00
  -15   20    1      0.93      0.00
  -15   20    4      1.42      0.00
  -15   20    7      1.23      0.00
  -15   20   10      1.33      0.00
  -15   20   13     -3.00      0.00
  -15   20   16     -2.37      0.00
  -15   20   19      1.02      0.00
  -15   20   22      1.42      0.00
  -15   20   25      0.76      0.00
  -15   20   28     -0.80      0.00
  -15   20   31     -0.44      0.00
    4   16   24     -1.50      0.00
    4   16   21      0.73      0.00
    4   16   18     -0.20      0.00
    4   16   15     -1.48      0.00
    4   16   12      0.51      0.00
    4   16    9     -0.58      0.00
    4   16    6      0.47      0.00
    4   16    3      2.58      0.00
  -16   20    0     -0.05      0.00
  -16   20    3      1.31      0.00
  -16   20    6      2.00      0.00
  -16   20    9     -0.86      0.00
  -16   20   12     -0.61      0.00
  -16   20   15     -2.34      0.00
  -16   20   18     -1.49      0.00
  -16   20   21      2.06      0.00
  -16   20   24      1.16      0.00
  -16   20   27     -0.02      0.00
  -16   20   30     -0.54      0.00
  -16   20   33     -0.63      0.00
    3   17   22     -1.28      0.00
    3   17   19      1.11      0.00
    3   17   16      0.09      0.00
    3   17   13     -2.07      0.00
    3   17   10      0.40      0.00
    3   17    7      0.43      0.00
    3   17    4      0.43      0.00
    3   17    1      2.48      0.00
  -17   20    2      0.65      0.00
  -17   20    5      1.24      0.00
  -17   20    8      1.24      0.00
  -17   20   11     -3.07      0.00
  -17   20   14     -1.82      0.00
  -17   20   17     -0.13      0.00
  -17   20   20     -0.21      0.00
  -17   20   23      1.34      0.00
  -17   20   26      0.77      0.00
  -17   20   29     -0.22      0.00
  -17   20   32     -0.61      0.00
    2   18   20     -0.71      0.00
    2   18   17      0.66      0.00
    2   18   14      0.13      0.00
    2   18   11     -2.09      0.00
    2   18    8      0.57      0.00
    2   18    5      0.98      0.00
    2   18    2      0.79      0.00
  -18   20    1      2.78      0.00
  -18   20    4      0.45      0.00
  -18   20    7     -0.13      0.00
  -18   20   10     -0.27      0.00
  -18   20   13     -3.21      0.00
  -18   20   16     -1.19      0.00
  -18   20   19      0.87      0.00
  -18   20   22      0.30      0.00
  -18   20   25      0.60      0.00
  -18   20   28      0.28      0.00
    1   19   21      0.67      0.00
    1   19   18      0.11      0.00
    1   19   15     -0.17      0.00
    1   19   12      0.19      0.00
    1   19    9     -1.32      0.00
    1   19    6      0.26      0.00
    1   19    3      1.24      0.00
  -19   20    0      1.54      0.00
  -19   20    3      2.66      0.00
  -19   20    6     -0.75      0.00
  -19   20    9     -1.76      0.00
  -19   20   12     -0.88      0.00
  -19   20   15     -2.03      0.00
  -19   20   18     -0.09      0.00
  -19   20   21      0.64      0.00
  -19   20   24     -0.09      0.00
    0   20   19      0.30      0.00
    0   20   16      0.12      0.00
    0   20   13     -0.01      0.00
    0   20   10      0.21      0.00
    0   20    7     -0.59      0.00
    0   20    4     -0.02      0.00
    0   20    1      1.17      0.00
  -20   20    2      2.07      0.00
  -20   20    5      1.75      0.00
  -20   20    8     -2.09      0.00
  -20   20   11     -2.50      0.00
  -20   20   14     -0.23      0.00
  -20   20   17     -0.71      0.00
  -20   20   20     -0.17      0.00
  -20   20   23      0.27      0.00
  -21   20   22     -0.65      0.00
  -21   20   19     -0.18      0.00
  -21   20   16      0.40      0.00
  -21   20   13     -2.15      0.00
  -21   20   10     -2.53      0.00
  -21   20    7      0.79      0.00
  -21   20    4      1.63      0.00
  -21   20    1      0.90      0.00
   -1   21    2      0.30      0.00
   -1   21    5     -0.45      0.00
   -1   21    8     -0.02      0.00
   -1   21   11      0.37      0.00
   -1   21   14      0.04      0.00
   -1   21   17      0.40      0.00
  -21   19   26     -0.53      0.00
  -21   19   23     -0.16      0.00
  -21   19   20     -0.29      0.00
  -21   19   17     -1.11      0.00
  -21   19   14     -0.11      0.00
  -21   19   11     -1.75      0.00
  -21   19    8     -2.37      0.00
  -21   19    5      1.64      0.00
  -21   19    2      2.79      0.00
   -2   21    1      0.27      0.00
   -2   21    4     -1.15      0.00
   -2   21    7     -0.28      0.00
   -2   21   10      0.64      0.00
   -2   21   13      0.21      0.00
   -2   21   16      0.25      0.00
   -2   21   19      0.74      0.00
  -21   18   27      0.06      0.00
  -21   18   24     -1.61      0.00
  -21   18   21     -0.18      0.00
  -21   18   18      0.46      0.00
  -21   18   15     -2.42      0.00
  -21   18   12     -1.38      0.00
  -21   18    9      0.15      0.00
  -21   18    6     -0.25      0.00
  -21   18    3      1.27      0.00
   -3   21    0      1.05      0.00
   -3   21    3     -0.25      0.00
   -3   21    6     -0.23      0.00
   -3   21    9     -0.06      0.00
   -3   21   12      0.56      0.00
   -3   21   15      0.07      0.00
   -3   21   18     -0.00      0.00
   -3   21   21      1.12      0.00
  -21   17   28      0.48      0.00
  -21   17   25     -0.38      0.00
  -21   17   22     -1.83      0.00
  -21   17   19     -0.51      0.00
  -21   17   16      0.52      0.00
  -21   17   13     -2.45      0.00
  -21   17   10     -1.82      0.00
  -21   17    7      1.60      0.00
  -21   17    4      1.23      0.00
  -21   17    1      0.32      0.00
   -4   21    2     -0.85      0.00
   -4   21    5     -0.28      0.00
   -4   21    8      1.68      0.00
   -4   21   11     -0.24      0.00
   -4   21   14     -0.53      0.00
   -4   21   17      0.54      0.00
   -4   21   20     -0.19      0.00
   -4   21   23      0.84      0.00
  -21   16   29     -0.39      0.00
  -21   16   26     -0.54      0.00
  -21   16   23     -0.47      0.00
  -21   16   20     -1.31      0.00
  -21   16   17     -1.08      0.00
  -21   16   14     -0.24      0.00
  -21   16   11     -1.34      0.00
  -21   16    8     -0.38      0.00
  -21   16    5      1.82      0.00
  -21   16    2      0.15      0.00
   -5   21    1     -0.63      0.00
   -5   21    4     -0.36      0.00
   -5   21    7      0.57      0.00
   -5   21   10      2.13      0.00
   -5   21   13     -1.25      0.00
   -5   21   16     -1.53      0.00
   -5   21   19      1.63      0.00
   -5   21   22      0.01      0.00
   -5   21   25     -0.03      0.00
  -21   15   30      0.87      0.00
  -21   15   27     -1.38      0.00
  -21   15   24     -1.66      0.00
  -21   15   21      0.19      0.00
  -21   15   18     -0.76      0.00
  -21   15   15     -1.76      0.00
  -21   15   12     -0.16      0.00
  -21   15    9     -0.16      0.00
  -21   15    6      0.56      0.00
  -21   15    3      1.35      0.00
   -6   21    0     -1.48      0.00
   -6   21    3     -0.81      0.00
   -6   21    6      1.70      0.00
   -6   21    9      1.09      0.00
   -6   21   12      0.62      0.00
   -6   21   15     -2.14      0.00
   -6   21   18     -1.66      0.00
   -6   21   21      2.61      0.00
   -6   21   24      0.60      0.00
  -21   14   28      0.33      0.00
  -21   14   25     -1.59      0.00
  -21   14   22     -2.13      0.00
  -21   14   19      0.71      0.00
  -21   14   16     -0.29      0.00
  -21   14   13     -2.46      0.00
  -21   14   10      0.65      0.00
  -21   14    7      1.35      0.00
  -21   14    4     -0.24      0.00
  -21   14    1      0.28      0.00
   -7   21    2     -1.17      0.00
   -7   21    5     -0.19      0.00
   -7   21    8      2.70      0.00
   -7   21   11      0.60      0.00
   -7   21   14     -1.19      0.00
   -7   21   17     -1.77      0.00
   -7   21   20     -1.10      0.00
   -7   21   23      2.31      0.00
   -7   21   26      1.27      0.00
  -21   13   29     -0.96      0.00
  -21   13   26     -1.04      0.00
  -21   13   23     -0.78      0.00
  -21   13   20     -1.45      0.00
  -21   13   17      0.41      0.00
  -21   13   14      0.13      0.00
  -21   13   11     -2.31      0.00
  -21   13    8      0.74      0.00
  -21   13    5      2.52      0.00
  -21   13    2     -1.06      0.00
   -8   21    1     -1.07      0.00
   -8   21    4      0.69      0.00
   -8   21    7      1.01      0.00
   -8   21   10      1.42      0.00
   -8   21   13     -0.80      0.00
   -8   21   16     -1.67      0.00
   -8   21   19     -0.29      0.00
   -8   21   22     -0.27      0.00
   -8   21   25      0.94      0.00
   -8   21   28      1.24      0.00
  -21   12   27     -1.98      0.00
  -21   12   24     -1.63      0.00
  -21   12   21      0.17      0.00
  -21   12   18     -0.66      0.00
  -21   12   15     -0.51      0.00
  -21   12   12      0.41      0.00
  -21   12    9     -0.88      0.00
  -21   12    6      0.29      0.00
  -21   12    3      2.40      0.00
   -9   21    0     -0.67      0.00
   -9   21    3     -1.80      0.00
   -9   21    6      1.50      0.00
   -9   21    9      2.18      0.00
   -9   21   12     -0.01      0.00
   -9   21   15     -2.32      0.00
   -9   21   18     -1.17      0.00
   -9   21   21      1.00      0.00
   -9   21   24      0.26      0.00
   -9   21   27      0.05      0.00
  -21   11   28     -0.69      0.00
  -21   11   25     -2.21      0.00
  -21   11   22     -1.00      0.00
  -21   11   19      0.73      0.00
  -21   11   16     -0.37      0.00
  -21   11   13     -1.35      0.00
  -21   11   10      0.51      0.00
  -21   11    7      1.04      0.00
  -21   11    4      0.09      0.00
  -21   11    1      0.90      0.00
  -10   21    2      0.23      0.00
  -10   21    5     -0.75      0.00
  -10   21    8      0.86      0.00
  -10   21   11      1.58      0.00
  -10   21   14     -0.30      0.00
  -10   21   17     -2.53      0.00
  -10   21   20     -0.61      0.00
  -10   21   23      1.47      0.00
  -10   21   26      0.15      0.00
  -10   21   29     -0.06      0.00
   10   11   26     -1.32      0.00
   10   11   23     -1.62      0.00
   10   11   20     -0.17      0.00
   10   11   17      0.37      0.00
   10   11   14     -0.44      0.00
   10   11   11     -1.01      0.00
   10   11    8      0.65      0.00
   10   11    5      2.17      0.00
   10   11    2      0.23      0.00
  -11   21    1     -0.83      0.00
  -11   21    4      0.61      0.00
  -11   21    7      1.27      0.00
  -11   21   10      0.38      0.00
  -11   21   13     -0.63      0.00
  -11   21   16     -0.40      0.00
  -11   21   19     -0.96      0.00
  -11   21   22     -0.25      0.00
  -11   21   25      0.93      0.00
  -11   21   28     -0.15      0.00
    9   12   24     -1.23      0.00
    9   12   21     -0.61      0.00
    9   12   18      0.04      0.00
    9   12   15     -0.41      0.00
    9   12   12     -0.20      0.00
    9   12    9      0.39      0.00
    9   12    6      0.62      0.00
    9   12    3      1.65      0.00
  -12   21    0      0.31      0.00
  -12   21    3     -0.92      0.00
  -12   21    6      1.16      0.00
  -12   21    9      1.83      0.00
  -12   21   12     -0.36      0.00
  -12   21   15     -2.22      0.00
  -12   21   18     -0.44      0.00
  -12   21   21      1.04      0.00
  -12   21   24      0.20      0.00
  -12   21   27     -0.11      0.00
    8   13   22     -1.05      0.00
    8   13   19      0.02      0.00
    8   13   16     -0.05      0.00
    8   13   13     -1.10      0.00
    8   13   10      0.73      0.00
    8   13    7      1.93      0.00
    8   13    4     -0.14      0.00
    8   13    1      0.28      0.00
  -13   21    2      0.59      0.00
  -13   21    5      0.56      0.00
  -13   21    8      1.78      0.00
  -13   21   11      0.04      0.00
  -13   21   14     -1.61      0.00
  -13   21   17     -1.51      0.00
  -13   21   20      0.26      0.00
  -13   21   23      1.41      0.00
  -13   21   26      0.08      0.00
  -13   21   29     -0.19      0.00
    7   14   23     -0.56      0.00
    7   14   20     -0.79      0.00
    7   14   17     -0.54      0.00
    7   14   14      0.56      0.00
    7   14   11     -0.83      0.00
    7   14    8      0.93      0.00
    7   14    5      2.44      0.00
    7   14    2     -1.01      0.00
  -14   21    1     -0.07      0.00
  -14   21    4      1.63      0.00
  -14   21    7      1.59      0.00
  -14   21   10      1.12      0.00
  -14   21   13     -2.74      0.00
  -14   21   16     -2.09      0.00
  -14   21   19      0.94      0.00
  -14   21   22      1.26      0.00
  -14   21   25      0.55      0.00
  -14   21   28     -0.90      0.00
  -14   21   31      0.05      0.00
    6   15   21      0.03      0.00
    6   15   18     -0.04      0.00
    6   15   15     -1.68      0.00
    6   15   12      0.97      0.00
    6   15    9      0.77      0.00
    6   15    6      0.28      0.00
    6   15    3      1.47      0.00
  -15   21    0     -0.91      0.00
  -15   21    3      1.16      0.00
  -15   21    6      2.56      0.00
  -15   21    9      0.05      0.00
  -15   21   12     -0.60      0.00
  -15   21   15     -3.23      0.00
  -15   21   18     -1.23      0.00
  -15   21   21      2.60      0.00
  -15   21   24      1.18      0.00
  -15   21   27     -0.13      0.00
  -15   21   30     -1.00      0.00
    5   16   19      0.08      0.00
    5   16   16      0.44      0.00
    5   16   13     -1.76      0.00
    5   16   10      0.59      0.00
    5   16    7      1.69      0.00
    5   16    4     -0.01      0.00
    5   16    1      0.77      0.00
  -16   21    2      0.04      0.00
  -16   21    5      2.11      0.00
  -16   21    8      2.40      0.00
  -16   21   11     -2.91      0.00
  -16   21   14     -2.38      0.00
  -16   21   17     -0.70      0.00
  -16   21   20      0.31      0.00
  -16   21   23      2.19      0.00
  -16   21   26      0.51      0.00
  -16   21   29     -0.54      0.00
    4   17   20     -0.56      0.00
    4   17   17     -0.04      0.00
    4   17   14      0.25      0.00
    4   17   11     -1.21      0.00
    4   17    8      0.53      0.00
    4   17    5      1.52      0.00
    4   17    2      0.04      0.00
  -17   21    1      1.39      0.00
  -17   21    4      0.88      0.00
  -17   21    7      0.73      0.00
  -17   21   10      0.99      0.00
  -17   21   13     -3.67      0.00
  -17   21   16     -2.71      0.00
  -17   21   19      1.50      0.00
  -17   21   22      1.29      0.00
  -17   21   25      0.90      0.00
  -17   21   28      0.10      0.00
    3   18   18     -0.13      0.00
    3   18   15     -0.59      0.00
    3   18   12      0.25      0.00
    3   18    9     -0.79      0.00
    3   18    6      0.54      0.00
    3   18    3      1.61      0.00
  -18   21    0      0.25      0.00
  -18   21    3      2.08      0.00
  -18   21    6      0.79      0.00
  -18   21    9     -1.84      0.00
  -18   21   12     -0.59      0.00
  -18   21   15     -2.05      0.00
  -18   21   18     -1.34      0.00
  -18   21   21      1.61      0.00
  -18   21   24      1.10      0.00
  -18   21   27      0.46      0.00
    2   19   16     -0.03      0.00
    2   19   13     -0.81      0.00
    2   19   10      0.41      0.00
    2   19    7     -0.33      0.00
    2   19    4      0.45      0.00
    2   19    1      1.96      0.00
  -19   21    2      0.42      0.00
  -19   21    5      1.57      0.00
  -19   21    8     -0.17      0.00
  -19   21   11     -3.28      0.00
  -19   21   14     -0.77      0.00
  -19   21   17     -0.30      0.00
  -19   21   20     -0.29      0.00
    1   20   17      0.20      0.00
    1   20   14     -0.45      0.00
    1   20   11     -0.25      0.00
    1   20    8      0.41      0.00
    1   20    5     -0.25      0.00
    1   20    2      0.70      0.00
  -20   21    1      2.06      0.00
  -20   21    4      0.22      0.00
  -20   21    7      0.14      0.00
  -20   21   10     -1.03      0.00
  -20   21   13     -2.83      0.00
  -20   21   16     -0.16      0.00
  -20   21   19      0.48      0.00
  -20   21   22     -0.30      0.00
    0   21   15      0.70      0.00
    0   21   12     -0.19      0.00
    0   21    9     -0.05      0.00
    0   21    6     -0.03      0.00
    0   21    3     -0.25      0.00
    0   21    0      1.42      0.00
  -21   21    3      1.54      0.00
  -21   21    6     -0.59      0.00
  -21   21    9     -0.89      0.00
  -21   21   12     -1.06      0.00
  -21   21   15     -1.29      0.00
  -21   21   18      0.04      0.00
  -21   21   21      0.12      0.00
  -22   21   14     -0.29      0.00
  -22   21   11     -1.17      0.00
  -22   21    8     -1.82      0.00
  -22   21    5      1.11      0.00
  -22   21    2      2.22      0.00
   -1   22    1     -0.21      0.00
   -1   22    4     -0.80      0.00
   -1   22    7     -0.27      0.00
   -1   22   10      0.40      0.00
   -1   22   13      0.90      0.00
  -22   20   18      0.44      0.00
  -22   20   15     -1.41      0.00
  -22   20   12     -1.58      0.00
  -22   20    9      0.19      0.00
  -22   20    6     -0.19      0.00
  -22   20    3      0.77      0.00
   -2   22    0      1.49      0.00
   -2   22    3     -0.43      0.00
   -2   22    6     -0.99      0.00
   -2   22    9      0.25      0.00
   -2   22   12      0.73      0.00
   -2   22   15      0.36      0.00
  -22   19   19     -0.74      0.00
  -22   19   16      0.65      0.00
  -22   19   13     -2.10      0.00
  -22   19   10     -2.59      0.00
  -22   19    7      1.77      0.00
  -22   19    4      1.95      0.00
  -22   19    1     -0.03      0.00
   -3   22    2     -0.73      0.00
   -3   22    5     -0.44      0.00
   -3   22    8      0.29      0.00
   -3   22   11      0.35      0.00
   -3   22   14      0.71      0.00
   -3   22   17      0.45      0.00
  -22   18   23     -0.35      0.00
  -22   18   20     -0.53      0.00
  -22   18   17     -1.57      0.00
  -22   18   14     -0.13      0.00
  -22   18   11     -0.93      0.00
  -22   18    8     -1.66      0.00
  -22   18    5      1.88      0.00
  -22   18    2      1.73      0.00
   -4   22    1     -0.78      0.00
   -4   22    4     -1.16      0.00
   -4   22    7      0.02      0.00
   -4   22   10      1.19      0.00
   -4   22   13     -0.13      0.00
   -4   22   16      0.28      0.00
   -4   22   19      1.26      0.00
  -22   17   21     -0.21      0.00
  -22   17   18     -0.38      0.00
  -22   17   15     -2.22      0.00
  -22   17   12     -0.85      0.00
  -22   17    9      0.76      0.00
  -22   17    6      0.20      0.00
  -22   17    3      0.88      0.00
   -5   22    0     -0.37      0.00
   -5   22    3     -0.93      0.00
   -5   22    6      0.52      0.00
   -5   22    9      0.43      0.00
   -5   22   12      0.84      0.00
   -5   22   15     -0.59      0.00
   -5   22   18     -0.28      0.00
   -5   22   21      2.03      0.00
  -22   16   22     -1.61      0.00
  -22   16   19     -0.16      0.00
  -22   16   16     -0.41      0.00
  -22   16   13     -2.24      0.00
  -22   16   10     -0.18      0.00
  -22   16    7      1.86      0.00
  -22   16    4      0.24      0.00
  -22   16    1     -0.34      0.00
   -6   22    2     -1.40      0.00
   -6   22    5     -0.18      0.00
   -6   22    8      2.26      0.00
   -6   22   11     -0.11      0.00
   -6   22   14     -0.21      0.00
   -6   22   17     -0.09      0.00
   -6   22   20     -0.81      0.00
   -6   22   23      1.72      0.00
  -22   15   23     -0.42      0.00
  -22   15   20     -1.61      0.00
  -22   15   17     -0.84      0.00
  -22   15   14      0.01      0.00
  -22   15   11     -1.48      0.00
  -22   15    8      0.39      0.00
  -22   15    5      2.28      0.00
  -22   15    2     -0.92      0.00
   -7   22    1     -1.28      0.00
   -7   22    4     -0.21      0.00
   -7   22    7      0.77      0.00
   -7   22   10      2.15      0.00
   -7   22   13     -1.15      0.00
   -7   22   16     -0.97      0.00
   -7   22   19      1.18      0.00
   -7   22   22     -0.77      0.00
   -7   22   25      0.30      0.00
  -22   14   21      0.23      0.00
  -22   14   18     -0.94      0.00
  -22   14   15     -1.79      0.00
  -22   14   12      0.53      0.00
  -22   14    9      0.28      0.00
  -22   14    6     -0.08      0.00
  -22   14    3      1.51      0.00
   -8   22    0     -1.15      0.00
   -8   22    3     -1.66      0.00
   -8   22    6      1.38      0.00
   -8   22    9      1.59      0.00
   -8   22   12      0.70      0.00
   -8   22   15     -1.96      0.00
   -8   22   18     -1.19      0.00
   -8   22   21      1.91      0.00
   -8   22   24     -0.03      0.00
  -22   13   22     -1.41      0.00
  -22   13   19      0.31      0.00
  -22   13   16     -0.27      0.00
  -22   13   13     -2.00      0.00
  -22   13   10      0.41      0.00
  -22   13    7      1.96      0.00
  -22   13    4     -0.45      0.00
  -22   13    1     -0.06      0.00
   -9   22    2     -0.20      0.00
   -9   22    5     -1.00      0.00
   -9   22    8      1.33      0.00
   -9   22   11      1.46      0.00
   -9   22   14     -0.05      0.00
   -9   22   17     -1.88      0.00
   -9   22   20     -1.15      0.00
   -9   22   23      1.61      0.00
   -9   22   26      0.53      0.00
  -22   12   23     -1.06      0.00
  -22   12   20     -0.78      0.00
  -22   12   17     -0.13      0.00
  -22   12   14      0.00      0.00
  -22   12   11     -1.03      0.00
  -22   12    8      0.05      0.00
  -22   12    5      2.36      0.00
  -22   12    2     -0.15      0.00
  -10   22    1     -1.43      0.00
  -10   22    4      0.42      0.00
  -10   22    7      0.76      0.00
  -10   22   10      0.76      0.00
  -10   22   13     -0.30      0.00
  -10   22   16     -0.25      0.00
  -10   22   19     -0.69      0.00
  -10   22   22     -0.95      0.00
  -10   22   25      0.98      0.00
   11   11   21     -0.70      0.00
   11   11   18     -0.09      0.00
   11   11   15     -0.62      0.00
   11   11   12     -0.23      0.00
   11   11    9      0.59      0.00
   11   11    6      0.17      0.00
   11   11    3      1.35      0.00
  -11   22    0      0.30      0.00
  -11   22    3     -1.41      0.00
  -11   22    6      0.30      0.00
  -11   22    9      1.70      0.00
  -11   22   12      0.64      0.00
  -11   22   15     -2.00      0.00
  -11   22   18     -0.56      0.00
  -11   22   21      0.86      0.00
  -11   22   24     -0.53      0.00
  -11   22   27      0.32      0.00
   10   12   19     -0.64      0.00
   10   12   16      0.05      0.00
   10   12   13     -0.33      0.00
   10   12   10     -0.24      0.00
   10   12    7      1.67      0.00
   10   12    4      0.41      0.00
   10   12    1     -0.31      0.00
  -12   22    2      0.41      0.00
  -12   22    5      0.15      0.00
  -12   22    8      0.50      0.00
  -12   22   11      0.63      0.00
  -12   22   14     -0.06      0.00
  -12   22   17     -1.88      0.00
  -12   22   20     -0.40      0.00
  -12   22   23      1.40      0.00
  -12   22   26     -0.14      0.00
    9   13   20     -0.12      0.00
    9   13   17     -0.83      0.00
    9   13   14      0.05      0.00
    9   13   11      0.52      0.00
    9   13    8      0.06      0.00
    9   13    5      1.60      0.00
    9   13    2      0.18      0.00
  -13   22    1     -1.01      0.00
  -13   22    4      0.87      0.00
  -13   22    7      1.55      0.00
  -13   22   10      0.37      0.00
  -13   22   13     -1.59      0.00
  -13   22   16     -0.85      0.00
  -13   22   19      0.05      0.00
  -13   22   22      0.47      0.00
  -13   22   25      0.65      0.00
  -13   22   28     -0.67      0.00
    8   14   18      0.25      0.00
    8   14   15     -1.26      0.00
    8   14   12      0.52      0.00
    8   14    9      1.76      0.00
    8   14    6     -0.27      0.00
    8   14    3      0.46      0.00
  -14   22    0     -0.13      0.00
  -14   22    3      0.18      0.00
  -14   22    6      1.85      0.00
  -14   22    9      0.85      0.00
  -14   22   12     -0.68      0.00
  -14   22   15     -2.80      0.00
  -14   22   18     -0.63      0.00
  -14   22   21      1.93      0.00
  -14   22   24      0.80      0.00
  -14   22   27      0.11      0.00
  -14   22   30     -1.22      0.00
    7   15   16      0.75      0.00
    7   15   13     -1.08      0.00
    7   15   10      0.51      0.00
    7   15    7      2.41      0.00
    7   15    4     -0.73      0.00
    7   15    1     -0.45      0.00
  -15   22    2      0.18      0.00
  -15   22    5      2.00      0.00
  -15   22    8      2.24      0.00
  -15   22   11     -2.21      0.00
  -15   22   14     -1.88      0.00
  -15   22   17     -1.11      0.00
  -15   22   20      0.49      0.00
  -15   22   23      2.17      0.00
  -15   22   26     -0.02      0.00
  -15   22   29     -0.07      0.00
    6   16   17     -1.05      0.00
    6   16   14      0.63      0.00
    6   16   11      0.10      0.00
    6   16    8      0.31      0.00
    6   16    5      1.43      0.00
    6   16    2     -0.77      0.00
  -16   22    1      0.31      0.00
  -16   22    4      0.93      0.00
  -16   22    7      1.79      0.00
  -16   22   10      1.41      0.00
  -16   22   13     -4.29      0.00
  -16   22   16     -2.35      0.00
  -16   22   19      1.59      0.00
  -16   22   22      1.41      0.00
  -16   22   25      1.18      0.00
  -16   22   28     -0.59      0.00
    5   17   15     -0.98      0.00
    5   17   12      0.21      0.00
    5   17    9      0.76      0.00
    5   17    6      0.51      0.00
    5   17    3      0.44      0.00
  -17   22    0     -0.60      0.00
  -17   22    3      1.77      0.00
  -17   22    6      1.53      0.00
  -17   22    9     -0.81      0.00
  -17   22   12     -0.52      0.00
  -17   22   15     -2.97      0.00
  -17   22   18     -1.24      0.00
  -17   22   21      2.36      0.00
  -17   22   24      1.32      0.00
  -17   22   27      0.32      0.00
    4   18   16      0.05      0.00
    4   18   13     -0.98      0.00
    4   18   10      0.31      0.00
    4   18    7      0.75      0.00
    4   18    4      0.44      0.00
    4   18    1      0.75      0.00
  -18   22    2     -0.35      0.00
  -18   22    5      1.78      0.00
  -18   22    8      1.37      0.00
  -18   22   11     -2.98      0.00
  -18   22   14     -1.85      0.00
  -18   22   17     -0.52      0.00
  -18   22   20      0.35      0.00
  -18   22   23      1.63      0.00
    3   19   14     -0.25      0.00
    3   19   11     -0.68      0.00
    3   19    8      0.55      0.00
    3   19    5      0.69      0.00
    3   19    2      0.18      0.00
  -19   22    1      1.66      0.00
  -19   22    4     -0.19      0.00
  -19   22    7      0.04      0.00
  -19   22   10      0.59      0.00
  -19   22   13     -3.05      0.00
  -19   22   16     -1.44      0.00
  -19   22   19      0.83      0.00
  -19   22   22      0.67      0.00
    2   20   12     -0.37      0.00
    2   20    9     -0.29      0.00
    2   20    6      0.68      0.00
    2   20    3      0.59      0.00
  -20   22    0      0.02      0.00
  -20   22    3      1.88      0.00
  -20   22    6     -0.24      0.00
  -20   22    9     -1.72      0.00
  -20   22   12     -0.01      0.00
  -20   22   15     -1.60      0.00
  -20   22   18     -0.63      0.00
    1   21   13      0.76      0.00
    1   21   10      0.24      0.00
    1   21    7     -0.51      0.00
    1   21    4      0.45      0.00
    1   21    1      0.67      0.00
  -21   22    2      0.33      0.00
  -21   22    5      1.05      0.00
  -21   22    8     -0.78      0.00
  -21   22   11     -1.98      0.00
  -21   22   14     -0.10      0.00
  -21   22   17     -0.19      0.00
    0   22   11      0.86      0.00
    0   22    8      0.39      0.00
    0   22    5     -0.69      0.00
    0   22    2      0.27      0.00
  -22   22    4      0.57      0.00
  -22   22    7      0.46      0.00
  -22   22   10     -1.35      0.00
  -22   22   13     -1.22      0.00
  -23   22    9      0.19      0.00
  -23   22    6     -0.26      0.00
  -23   21   10     -1.95      0.00
  -23   21    7      1.19      0.00
  -23   21    4      1.68      0.00
  -23   21    1     -0.33      0.00
   -2   23    8     -0.14      0.00
   -2   23   11      0.93      0.00
  -23   20    8     -1.83      0.00
  -23   20    5      1.36      0.00
  -23   20    2      2.36      0.00
   -3   23    1     -0.67      0.00
   -3   23    4     -1.68      0.00
   -3   23    7      0.05      0.00
   -3   23   10      0.65      0.00
   -3   23   13      0.36      0.00
  -23   19    9      1.13      0.00
  -23   19    6      0.03      0.00
  -23   19    3      0.36      0.00
   -4   23    0      0.66      0.00
   -4   23    3     -0.71      0.00
   -4   23    6     -0.90      0.00
   -4   23    9      0.52      0.00
   -4   23   12      0.95      0.00
   -4   23   15     -0.25      0.00
   -4   23   18      1.03      0.00
  -23   18   10     -1.34      0.00
  -23   18    7      2.04      0.00
  -23   18    4      1.13      0.00
  -23   18    1     -0.74      0.00
   -5   23    8      0.59      0.00
   -5   23   11      0.24      0.00
   -5   23   14      0.84      0.00
   -5   23   17      0.06      0.00
  -23   17   11     -0.94      0.00
  -23   17    8     -0.19      0.00
  -23   17    5      1.89      0.00
  -23   17    2      0.04      0.00
   -6   23    1     -1.24      0.00
   -6   23    7      0.47      0.00
   -6   23   10      1.38      0.00
   -6   23   13     -0.69      0.00
   -6   23   16      0.45      0.00
   -6   23   19      1.34      0.00
  -23   16   12      0.32      0.00
  -23   16    9      0.55      0.00
  -23   16    6      0.02      0.00
  -23   16    3      0.95      0.00
   -7   23    0     -1.28      0.00
   -7   23    3     -1.02      0.00
   -7   23    6      0.78      0.00
   -7   23    9      0.59      0.00
   -7   23   12      0.99      0.00
   -7   23   15     -1.19      0.00
   -7   23   18     -0.22      0.00
   -7   23   21      2.23      0.00
  -23   15   13     -2.11      0.00
  -23   15   10      0.53      0.00
  -23   15    7      2.00      0.00
  -23   15    4     -0.54      0.00
  -23   15    1     -0.46      0.00
   -8   23    2     -1.12      0.00
   -8   23    5     -0.41      0.00
   -8   23    8      1.61      0.00
   -8   23   11      0.36      0.00
   -8   23   14      0.42      0.00
   -8   23   17     -0.86      0.00
   -8   23   20     -0.89      0.00
   -8   23   23      1.65      0.00
  -23   14   14      0.25      0.00
  -23   14   11     -0.95      0.00
  -23   14    8     -0.00      0.00
  -23   14    5      2.14      0.00
  -23   14    2     -0.61      0.00
   -9   23    1     -1.55      0.00
   -9   23    4     -0.15      0.00
   -9   23    7      0.67      0.00
   -9   23   10      1.08      0.00
   -9   23   13     -0.56      0.00
   -9   23   16      0.23      0.00
   -9   23   19      0.08      0.00
   -9   23   22     -1.10      0.00
  -23   13   15     -1.37      0.00
  -23   13   12      0.28      0.00
  -23   13    9      0.75      0.00
  -23   13    6     -0.32      0.00
  -23   13    3      1.08      0.00
  -10   23    0     -0.15      0.00
  -10   23    3     -1.74      0.00
  -10   23    6      0.13      0.00
  -10   23    9      1.55      0.00
  -10   23   12      0.90      0.00
  -10   23   15     -1.67      0.00
  -10   23   18     -0.34      0.00
  -10   23   21      1.02      0.00
  -10   23   24     -0.76      0.00
  -23   12   13     -0.97      0.00
  -23   12   10     -0.14      0.00
  -23   12    7      1.65      0.00
  -23   12    4     -0.04      0.00
  -23   12    1     -0.23      0.00
  -11   23    2      0.07      0.00
  -11   23    5     -0.68      0.00
  -11   23    8      0.16      0.00
  -11   23   11      0.86      0.00
  -11   23   14      0.82      0.00
  -11   23   17     -1.60      0.00
  -11   23   20     -0.91      0.00
  -11   23   23      1.33      0.00
   11   12   14     -0.09      0.00
   11   12   11      0.28      0.00
   11   12    8     -0.18      0.00
   11   12    5      1.27      0.00
   11   12    2      0.33      0.00
  -12   23    1     -0.90      0.00
  -12   23    4     -0.12      0.00
  -12   23    7      0.71      0.00
  -12   23   10      0.49      0.00
  -12   23   13     -0.81      0.00
  -12   23   16      0.17      0.00
  -12   23   19     -0.36      0.00
  -12   23   22     -0.61      0.00
  -12   23   25      0.78      0.00
   10   13   12     -0.19      0.00
   10   13    9      1.37      0.00
   10   13    6     -0.05      0.00
   10   13    3      0.03      0.00
  -13   23    0      0.37      0.00
  -13   23    3     -0.23      0.00
  -13   23    6      0.12      0.00
  -13   23    9      0.97      0.00
  -13   23   12      0.10      0.00
  -13   23   15     -2.03      0.00
  -13   23   18     -0.05      0.00
  -13   23   21      0.94      0.00
  -13   23   24      0.04      0.00
    9   14   13     -0.12      0.00
    9   14   10     -0.13      0.00
    9   14    7      1.85      0.00
    9   14    4     -0.26      0.00
    9   14    1     -1.05      0.00
  -14   23    2      0.46      0.00
  -14   23    5      1.24      0.00
  -14   23    8      0.55      0.00
  -14   23   11     -0.71      0.00
  -14   23   14     -0.73      0.00
  -14   23   17     -1.38      0.00
  -14   23   20      0.56      0.00
  -14   23   23      1.25      0.00
    8   15   14      0.84      0.00
    8   15   11      1.01      0.00
    8   15    8     -0.41      0.00
    8   15    5      1.03      0.00
    8   15    2     -0.52      0.00
  -15   23    1     -0.57      0.00
  -15   23    4      0.96      0.00
  -15   23    7      1.69      0.00
  -15   23   10      0.49      0.00
  -15   23   13     -3.08      0.00
  -15   23   16     -1.22      0.00
  -15   23   19      0.92      0.00
  -15   23   22      1.21      0.00
    7   16   12      0.46      0.00
    7   16    9      1.88      0.00
    7   16    6     -0.30      0.00
    7   16    3     -0.38      0.00
  -16   23    0     -0.78      0.00
  -16   23    3      1.32      0.00
  -16   23    6      1.62      0.00
  -16   23    9     -0.31      0.00
  -16   23   12     -0.40      0.00
  -16   23   15     -3.01      0.00
  -16   23   18     -0.73      0.00
  -16   23   21      2.29      0.00
    6   17   13     -0.61      0.00
    6   17   10      0.28      0.00
    6   17    7      1.37      0.00
    6   17    4      0.04      0.00
    6   17    1     -0.52      0.00
  -17   23    2     -0.90      0.00
  -17   23    5      2.39      0.00
  -17   23    8      1.89      0.00
  -17   23   11     -2.87      0.00
  -17   23   14     -1.73      0.00
  -17   23   17     -0.82      0.00
  -17   23   20      0.75      0.00
  -17   23   23      1.83      0.00
    5   18   11     -0.20      0.00
    5   18    8      0.60      0.00
    5   18    5      0.60      0.00
    5   18    2     -0.10      0.00
  -18   23    1      0.59      0.00
  -18   23    4     -0.59      0.00
  -18   23    7      1.18      0.00
  -18   23   10      1.18      0.00
  -18   23   13     -3.27      0.00
  -18   23   16     -1.79      0.00
  -18   23   19      0.73      0.00
  -18   23   22      1.51      0.00
    4   19    9      0.17      0.00
    4   19    6      0.80      0.00
    4   19    3      0.40      0.00
  -19   23    0     -0.67      0.00
  -19   23    3      1.43      0.00
  -19   23    6      0.15      0.00
  -19   23    9     -1.10      0.00
  -19   23   12     -0.01      0.00
  -19   23   15     -1.84      0.00
  -19   23   18     -0.68      0.00
    3   20   10      0.13      0.00
    3   20    7      0.22      0.00
    3   20    4      0.69      0.00
    3   20    1      0.80      0.00
  -20   23    2     -1.11      0.00
  -20   23    5      0.82      0.00
  -20   23    8      0.75      0.00
  -20   23   11     -2.19      0.00
  -20   23   14     -0.65      0.00
  -20   23   17     -0.22      0.00
    2   21    8      0.83      0.00
    2   21    5     -0.14      0.00
    2   21    2      0.14      0.00
  -21   23    1      1.13      0.00
  -21   23   10      0.42      0.00
  -21   23   13     -1.53      0.00
    1   22    6      0.69      0.00
    1   22    3     -0.28      0.00
  -24   21    6      0.10      0.00
  -24   21    3      0.08      0.00
  -24   20    7      1.58      0.00
  -24   20    4      1.62      0.00
  -24   20    1     -0.75      0.00
   -4   24    2     -0.88      0.00
  -24   19    5      1.14      0.00
   -5   24   13      0.01      0.00
   -5   24   16      1.48      0.00
   -6   24   12      0.49      0.00
   -6   24   15     -0.55      0.00
   -6   24   18      1.31      0.00
   -7   24   14      0.48      0.00
   -7   24   17     -0.18      0.00
   -8   24   13     -0.54      0.00
   -8   24   16      0.55      0.00
   -8   24   19      0.71      0.00
   -9   24   15     -1.27      0.00
   -9   24   18      0.23      0.00
   -9   24   21      1.30      0.00
  -10   24   14      1.06      0.00
  -10   24   17     -1.22      0.00
  -10   24   20     -0.63      0.00
  -11   24   16      0.69      0.00
  -11   24   19     -0.22      0.00
  -11   24   22     -1.01      0.00
   12   12    3      0.26      0.00
  -12   24   15     -1.14      0.00
  -12   24   18     -0.02      0.00
  -12   24   21      0.69      0.00
   11   13    4      0.09      0.00
   11   13    1     -0.49      0.00
  -13   24   17     -1.08      0.00
  -13   24   20     -0.01      0.00
  -13   24   23      0.79      0.00
   10   14    5      0.15      0.00
   10   14    2      0.22      0.00
  -14   24    1     -0.41      0.00
  -14   24   19      0.04      0.00
  -14   24   22      0.47      0.00
    9   15    6     -0.51      0.00
    9   15    3     -1.01      0.00
  -15   24    0      0.13      0.00
  -15   24    3      0.71      0.00
  -15   24    6      0.28      0.00
    8   16    7      1.39      0.00
    8   16    4     -0.32      0.00
    8   16    1     -1.25      0.00
  -16   24    2     -0.19      0.00
  -16   24    5      1.81      0.00
  -16   24    8      0.90      0.00
  -16   24   11     -1.92      0.00
    7   17    5      0.18      0.00
    7   17    2     -0.41      0.00
  -17   24    1      0.01      0.00
  -17   24    4     -0.36      0.00
  -17   24    7      1.28      0.00
  -17   24   10      1.07      0.00
  -17   24   13     -3.01      0.00
    6   18    6      0.69      0.00
    6   18    3     -0.51      0.00
  -18   24    0     -1.09      0.00
  -18   24    3      1.53      0.00
  -18   24    6      0.12      0.00
  -18   24    9     -0.64      0.00
  -18   24   12      0.18      0.00
    5   19    4      0.92      0.00
    5   19    1     -0.28      0.00
  -19   24    2     -1.89      0.00
  -19   24    5      1.58      0.00
  -19   24    8      1.05      0.00
  -19   24   11     -1.90      0.00
    4   20    5      0.35      0.00
    4   20    2      0.34      0.00
  -20   24    1      0.46      0.00
  -20   24    4     -1.67      0.00
  -20   24   10      1.31      0.00
    3   21    3      0.28      0.00
  -21   24    0     -0.76      0.00
  -16   25    4     -0.24      0.00
  -16   25    7      0.99      0.00
  -16   25   10     -0.11      0.00
  -17   25    3      0.91      0.00
  -17   25    6     -0.06      0.00
  -17   25    9     -0.38      0.00
  -17   25   12     -0.07      0.00
  -18   25    2     -1.45      0.00
  -18   25    5      1.57      0.00
  -18   25    8      0.80      0.00
  -19   25    4     -2.13      0.00
   -1    2    0    173.19      0.00
  -12   24    0      0.22      0.00
   -9   24    0     -0.80      0.00
   -6   24    0     -0.24      0.00
  -14   25    0      0.25      0.00
  -11   25    0     -0.07      0.00
   -1    1    1    -26.12      0.00
    0    2    1    -18.33      0.00
   -2    3    1    -11.98      0.00
  -25   13    1     -0.48      0.00
  -24   14    1     -0.61      0.00
  -24   17    1     -0.77      0.00
  -11   24    1     -1.13      0.00
   -8   24    1     -1.22      0.00
  -13   25    1     -0.42      0.00
    0    1    2    144.05      0.00
   -2    2    2    119.83      0.00
  -24   13    2      0.13      0.00
   12   13    2      0.23      0.00
  -24   16    2     -0.75      0.00
   -5   23    2     -1.09      0.00
  -13   24    2      0.01      0.00
  -10   24    2     -0.49      0.00
   -7   24    2     -1.04      0.00
  -12   25    2     -0.05      0.00
    0    0    3      1.74      0.00
    1    1    3      3.49      0.00
   -1    2    3      5.81      0.00
  -24   15    3      0.53      0.00
  -24   18    3      0.18      0.00
  -12   24    3     -0.80      0.00
   -9   24    3     -1.08      0.00
   -6   24    3     -0.66      0.00
   -1    1    4     24.32      0.00
    0    2    4     19.60      0.00
  -24   14    4     -0.14      0.00
  -24   17    4     -0.13      0.00
   -6   23    4     -0.86      0.00
  -14   24    4     -0.07      0.00
  -11   24    4     -0.44      0.00
   -8   24    4     -0.51      0.00
    0    1    5     35.28      0.00
  -24   13    5      1.11      0.00
  -24   16    5      1.65      0.00
   -5   23    5     -0.18      0.00
  -13   24    5      0.21      0.00
  -10   24    5     -0.45      0.00
   -7   24    5     -0.04      0.00
    0    0    6    -90.45      0.00
   12   12    6     -0.13      0.00
  -24   15    6     -0.15      0.00
  -12   24    6     -0.51      0.00
   -9   24    6      0.09      0.00
   11   13    7      0.86      0.00
  -24   14    7      1.43      0.00
  -24   17    7      1.66      0.00
  -14   24    7      1.03      0.00
  -11   24    7      0.42      0.00
   -8   24    7      0.41      0.00
  -24   13    8     -0.24      0.00
   10   14    8     -0.32      0.00
  -24   16    8      0.24      0.00
    7   17    8      0.09      0.00
  -13   24    8     -0.29      0.00
  -10   24    8      0.01      0.00
   -7   24    8      0.77      0.00
   12   12    9      0.78      0.00
  -24   15    9      0.61      0.00
    9   15    9      1.70      0.00
  -15   24    9      0.29      0.00
  -12   24    9      0.65      0.00
   -9   24    9      0.90      0.00
   11   13   10     -0.18      0.00
  -24   14   10      0.09      0.00
    8   16   10     -0.15      0.00
  -14   24   10     -0.22      0.00
  -11   24   10      0.28      0.00
   -8   24   10      0.94      0.00
  -24   13   11     -0.18      0.00
   10   14   11      0.89      0.00
  -24   16   11     -0.90      0.00
  -13   24   11     -0.05      0.00
  -10   24   11      0.68      0.00
   12   12   12     -0.09      0.00
  -24   15   12      0.41      0.00
    9   15   12      0.19      0.00
  -15   24   12     -0.42      0.00
  -12   24   12      0.60      0.00
   -9   24   12      0.79      0.00
   11   13   13     -0.04      0.00
  -24   14   13     -1.26      0.00
  -23   18   13     -1.80      0.00
  -14   24   13     -1.52      0.00
  -11   24   13     -0.37      0.00
  -24   13   14      0.13      0.00
   10   14   14      0.25      0.00
  -23   17   14     -0.14      0.00
    5   18   14     -0.03      0.00
  -13   24   14      0.35      0.00
   12   12   15     -0.75      0.00
   10   13   15     -0.63      0.00
  -23   16   15     -1.96      0.00
    7   16   15     -1.25      0.00
  -23   12   16     -0.01      0.00
    9   14   16      0.65      0.00
  -23   15   16     -0.37      0.00
    6   17   16      0.38      0.00
   11   12   17     -0.71      0.00
  -23   14   17     -0.82      0.00
    8   15   17     -1.47      0.00
  -23   13   18     -0.51      0.00
   10   13   18      0.36      0.00
  -23   16   18     -1.01      0.00
    7   16   18      0.58      0.00
    5   17   18      0.17      0.00
  -23   12   19     -0.30      0.00
    9   14   19     -1.16      0.00
  -23   15   19     -0.07      0.00
    7   15   19     -0.81      0.00
    4   18   19      0.12      0.00
    2   19   19      0.37      0.00
   11   12   20     -0.07      0.00
  -23   14   20     -1.05      0.00
    6   16   20     -0.11      0.00
  -23   13   21     -0.07      0.00
   10   13   21     -0.91      0.00
    8   14   21     -0.67      0.00
    5   17   21     -0.14      0.00
    3   18   21      0.52      0.00
   10   12   22     -0.50      0.00
    7   15   22     -0.84      0.00
    5   16   22     -1.15      0.00
    9   13   23     -1.05      0.00
    4   17   23      0.08      0.00
    2   18   23      0.47      0.00
   11   11   24     -0.85      0.00
  -22   14   24     -1.28      0.00
    8   14   24     -1.11      0.00
    6   15   24     -1.53      0.00
   10   12   25     -1.29      0.00
  -22   13   25     -1.33      0.00
    8   13   25     -1.32      0.00
    5   16   25      0.08      0.00
    3   17   25      0.12      0.00
    7   14   26     -1.02      0.00
    5   15   26     -1.02      0.00
    0   19   26      0.17      0.00
    9   12   27     -1.07      0.00
    6   15   27      0.24      0.00
    4   16   27      0.41      0.00
    2   17   27      0.18      0.00
   -6   21   27     -0.95      0.00
    8   13   28     -0.37      0.00
    6   14   28      0.12      0.00
    1   18   28      1.10      0.00
   -1   19   28      0.92      0.00
   10   11   29      0.05      0.00
    5   15   29      0.60      0.00
    3   16   29      0.53      0.00
    1   17   29      0.21      0.00
   -1   18   29     -0.34      0.00
   -3   19   29     -0.78      0.00
   -5   20   29     -0.99      0.00
    7   13   30      0.77      0.00
    0   18   30      1.31      0.00
    6   14   31      0.83      0.00
    4   15   31      0.49      0.00
    2   16   31      0.39      0.00
    0   17   31      0.23      0.00
   -2   18   31     -0.14      0.00
   -4   19   31     -0.39      0.00
   -9   20   31     -0.14      0.00
   -6   20   31     -0.66      0.00
    8   12   32      0.99      0.00
    6   13   32      1.66      0.00
    4   14   32      2.21      0.00
   -6   19   32     -0.51      0.00
  -11   20   32     -0.61      0.00
   -8   20   32     -0.36      0.00
    5   14   33      0.49      0.00
    3   15   33      0.20      0.00
    1   16   33      0.40      0.00
   -1   17   33      0.41      0.00
   -3   18   33      0.14      0.00
   -8   19   33     -0.08      0.00
   -5   19   33     -0.11      0.00
    7   12   34      1.20      0.00
    5   13   34      1.23      0.00
    3   14   34      1.39      0.00
    1   15   34      1.23      0.00
   -3   17   34      0.45      0.00
   -5   18   34     -0.20      0.00
  -13   19   34      0.01      0.00
  -10   19   34     -0.24      0.00
   -7   19   34     -0.68      0.00
    4   14   35      0.16      0.00
    2   15   35      0.41      0.00
    0   16   35      0.81      0.00
   -2   17   35      0.62      0.00
  -13   18   35     -0.10      0.00
  -10   18   35      0.56      0.00
   -7   18   35      0.18      0.00
   -4   18   35      0.28      0.00
   -9   19   35      0.23      0.00
    6   12   36      0.22      0.00
    4   13   36      0.08      0.00
    2   14   36      0.70      0.00
    0   15   36      1.57      0.00
   -2   16   36      2.01      0.00
   -4   17   36      1.34      0.00
  -12   18   36      0.44      0.00
   -9   18   36      0.40      0.00
   -6   18   36      0.46      0.00
    8   10   37     -0.01      0.00
    6   11   37      0.45      0.00
    4   12   37      1.11      0.00
    3   14   37      0.56      0.00
    1   15   37      1.03      0.00
   -1   16   37      1.03      0.00
  -12   17   37      0.25      0.00
   -9   17   37      0.81      0.00
   -6   17   37      0.77      0.00
   -3   17   37      0.92      0.00
  -11   18   37      0.00      0.00
   -8   18   37      0.37      0.00
    8    9   38     -0.35      0.00
    5   12   38     -0.89      0.00
    3   13   38     -0.53      0.00
    1   14   38      0.87      0.00
   -1   15   38      2.54      0.00
   -3   16   38      2.53      0.00
  -11   17   38      0.06      0.00
   -8   17   38      1.15      0.00
   -5   17   38      1.76      0.00
  -17   10   39     -1.00      0.00
    7   10   39     -0.65      0.00
    5   11   39      0.31      0.00
    3   12   39      1.18      0.00
    1   13   39      1.53      0.00
   -1   14   39      1.04      0.00
   -3   15   39      1.16      0.00
    0   15   39      0.99      0.00
  -11   16   39     -0.45      0.00
   -8   16   39      0.32      0.00
   -5   16   39      1.05      0.00
  -10   17   39     -0.39      0.00
   -7   17   39      0.68      0.00
    7    9   40     -1.49      0.00
    4   12   40     -0.97      0.00
    2   13   40     -0.47      0.00
    0   14   40      1.06      0.00
   -5   15   40      2.66      0.00
   -2   15   40      1.95      0.00
  -10   16   40      0.13      0.00
   -7   16   40      1.64      0.00
   -4   16   40      1.86      0.00
  -16    9   41     -1.46      0.00
    6   10   41     -0.25      0.00
    4   11   41      0.14      0.00
    2   12   41      0.72      0.00
    0   13   41      0.90      0.00
   -2   14   41      1.14      0.00
  -10   15   41     -1.41      0.00
   -7   15   41     -0.26      0.00
   -4   15   41      0.89      0.00
   -9   16   41     -1.08      0.00
   -6   16   41      0.57      0.00
    6    9   42     -1.51      0.00
    4   10   42     -1.16      0.00
   -2   13   42     -0.23      0.00
    1   13   42     -0.43      0.00
  -10   14   42     -1.00      0.00
   -7   14   42      0.33      0.00
   -4   14   42      0.48      0.00
   -1   14   42     -0.14      0.00
   -9   15   42      0.26      0.00
   -6   15   42      0.88      0.00
  -15    8   43     -1.23      0.00
    3   11   43     -0.43      0.00
    1   12   43     -0.22      0.00
   -4   13   43      0.68      0.00
   -1   13   43      0.59      0.00
   -9   14   43     -1.48      0.00
   -6   14   43     -0.08      0.00
   -3   14   43      0.90      0.00
   -8   15   43     -1.17      0.00
    5    9   44     -0.46      0.00
    3   10   44     -0.42      0.00
    1   11   44     -0.19      0.00
   -1   12   44     -0.57      0.00
   -9   13   44     -0.55      0.00
   -6   13   44     -0.45      0.00
   -3   13   44     -1.03      0.00
   -8   14   44     -0.17      0.00
   -5   14   44     -0.72      0.00
    5    8   45     -1.58      0.00
    3    9   45     -0.87      0.00
    1   10   45     -0.47      0.00
   -1   11   45     -0.09      0.00
   -9   12   45     -2.17      0.00
   -6   12   45     -1.58      0.00
   -3   12   45     -0.07      0.00
    0   12   45     -0.58      0.00
   -8   13   45     -1.65      0.00
   -5   13   45     -0.25      0.00
  -13    7   46     -0.64      0.00
    2   10   46      0.02      0.00
   -6   11   46      0.17      0.00
   -3   11   46      0.09      0.00
    0   11   46     -0.10      0.00
   -8   12   46      0.08      0.00
   -5   12   46     -0.21      0.00
   -2   12   46     -0.63      0.00
   -7   13   46     -0.25      0.00
    4    8   47     -1.56      0.00
    2    9   47     -0.83      0.00
    0   10   47     -0.16      0.00
   -8   11   47     -1.94      0.00
   -5   11   47     -1.42      0.00
   -2   11   47     -0.25      0.00
   -7   12   47     -1.81      0.00
   -4   12   47     -0.75      0.00
    4    7   48     -0.30      0.00
    2    8   48      0.18      0.00
    0    9   48     -0.21      0.00
   -5   10   48     -0.34      0.00
   -2   10   48     -0.63      0.00
   -7   11   48     -0.04      0.00
   -4   11   48     -0.50      0.00
    0    8   49     -0.43      0.00
   -5    9   49     -1.06      0.00
   -2    9   49     -0.39      0.00
   -7   10   49     -0.71      0.00
   -4   10   49     -0.50      0.00
   -5    8   50     -0.59      0.00
   -2    8   50     -1.14      0.00
   -7    9   50     -0.49      0.00
   -4    9   50     -0.81      0.00
    0    0   51     -0.77      0.00
   -5    7   51     -0.09      0.00
   -2    7   51     -0.43      0.00
   -4    8   51     -0.27      0.00
    0    0   54      0.93      0.00
    0    0    0      0.00      0.00
# SQUEEZE RESULTS
# Note: Data are Listed for all Voids in the P1 Unit Cell
# i.e. Centre of Gravity, Solvent Accessible Volume,
# Recovered number of Electrons in the Void and
# Details about the Squeezed Material
loop_
  _platon_squeeze_void_nr
  _platon_squeeze_void_average_x
  _platon_squeeze_void_average_y
  _platon_squeeze_void_average_z
  _platon_squeeze_void_volume
  _platon_squeeze_void_count_electrons
  _platon_squeeze_void_content
   1 -0.000 -0.000  0.000       197        29 ' '
   2 -0.000 -0.000  0.500       369        40 ' '
   3  0.333  0.667  0.167       375        41 ' '
   4  0.333  0.667  0.667       195        29 ' '
   5  0.667  0.333  0.833       375        41 ' '
   6  0.667  0.333  0.333       195        29 ' '
_platon_squeeze_details
(replace by semicolon in column 1 when used as .sqf)
TITL mar349b in R-3 #148
CELL   19.0345   19.0345   41.0567     90.00     90.00    120.00
SPGR R-3
# Solvent Accessible Volume =    1730.9
# Electrons Found in S.A.V. =     208.1
# Note: Atoms in Void as Cxxx and Qxxx all others
C101 0.668 0.262 0.899 !       1.84 eA-3
C102 1.003 0.035 0.929 !       1.81 eA-3
C103 0.717 0.340 0.909 !       1.71 eA-3
C104 0.255 0.629 0.608 !       1.65 eA-3
C105 0.311 0.610 0.689 !       1.60 eA-3
C106 0.330 0.668 0.249 !       1.56 eA-3
Q107 0.534 0.203 0.178 !       1.51 eA-3
C108 0.377 0.738 0.719 !       1.47 eA-3
C109 1.001 0.083 0.544 !       1.23 eA-3
C110 0.671 0.323 0.321 !       1.14 eA-3
Q111 0.579 0.863 0.671 !       0.97 eA-3
Q112 0.908 0.661 0.132 !       0.84 eA-3
Q113 0.123 0.283 0.375 !       0.82 eA-3
Q114 0.624 0.423 0.674 !       0.81 eA-3
Q115 0.923 0.925 0.665 !       0.78 eA-3
Q116 0.482 0.783 0.025 !       0.75 eA-3
Q117 0.971 0.610 0.751 !       0.69 eA-3
Q118 0.826 0.672 0.196 !       0.68 eA-3
Q119 0.847 0.174 0.812 !       0.59 eA-3
Q120 0.674 0.702 0.709 !       0.58 eA-3
Q121 0.831 0.703 0.904 !       0.58 eA-3
Q122 0.530 0.887 0.672 !       0.57 eA-3
Q123 0.423 0.208 0.438 !       0.55 eA-3
Q124 0.705 0.571 0.900 !       0.55 eA-3
Q125 0.609 0.609 0.664 !       0.54 eA-3
Q126 0.611 0.922 0.937 !       0.54 eA-3
Q127 1.000 0.355 0.695 !       0.53 eA-3
Q128 0.216 0.168 0.314 !       0.53 eA-3
Q129 0.649 0.346 0.092 !       0.53 eA-3
Q130 0.338 0.665 0.438 !       0.53 eA-3
Q131 0.671 0.063 0.993 !       0.52 eA-3
Q132 0.810 0.860 0.116 !       0.52 eA-3
Q133 0.706 0.500 0.038 !       0.52 eA-3
Q134 0.437 0.045 0.623 !       0.51 eA-3
Q135 1.000 0.992 0.250 !       0.51 eA-3
Q136 0.294 0.426 0.066 !       0.51 eA-3
Q137 0.019 0.264 0.702 !       0.51 eA-3
(replace by semicolon in column 1 when used as .sqf)
;
_shelx_fab_checksum              79733
####################################################################### 
# 
# This file contains crystal structure data downloaded from the 
# Cambridge Structural Database (CSD) hosted by the Cambridge 
# Crystallographic Data Centre (CCDC).
# 
# Full information about CCDC data access policies and citation 
# guidelines are available at http://www.ccdc.cam.ac.uk/access/V1 
# 
# Audit and citation data items may have been added by the CCDC. 
# Please retain this information to preserve the provenance of 
# this file and to allow appropriate attribution of the data. 
# 
#######################################################################

data_ruspai2
_database_code_depnum_ccdc_archive 'CCDC 1504746'
_audit_update_record             
;
2016-09-17 deposited with the CCDC.
2016-12-05 downloaded from the CCDC.
;

_audit_creation_method           SHELXL-2013
_chemical_name_systematic        
;
 ?
;
_chemical_name_common            ?
_chemical_melting_point          ?
_chemical_formula_moiety         ?
_chemical_formula_sum            'C73 H66 Cl6 O27 Zn3'
_chemical_formula_weight         1784.06

loop_
_atom_type_symbol
_atom_type_description
_atom_type_scat_dispersion_real
_atom_type_scat_dispersion_imag
_atom_type_scat_source
C C 0.0181 0.0091 'International Tables Vol C Tables 4.2.6.8 and 6.1.1.4'
H H 0.0000 0.0000 'International Tables Vol C Tables 4.2.6.8 and 6.1.1.4'
Cl Cl 0.3639 0.7018 'International Tables Vol C Tables 4.2.6.8 and 6.1.1.4'
O O 0.0492 0.0322 'International Tables Vol C Tables 4.2.6.8 and 6.1.1.4'
Zn Zn -1.5491 0.6778 'International Tables Vol C Tables 4.2.6.8 and 6.1.1.4'

_space_group_crystal_system      tetragonal
_space_group_IT_number           142
_space_group_name_H-M_alt        'I 41/a c d'
_space_group_name_Hall           '-I 4bd 2c'

_shelx_space_group_comment       
;
The symmetry employed for this shelxl refinement is uniquely defined
by the following loop, which should always be used as a source of
symmetry information in preference to the above space-group names.
They are only intended as comments.
;

loop_
_space_group_symop_operation_xyz
'x, y, z'
'-y+1/4, x+3/4, z+1/4'
'-x, -y+1/2, z'
'y+1/4, -x+1/4, z+3/4'
'x, -y, -z+1/2'
'-x+1/2, y, -z'
'y+3/4, x+1/4, -z+1/4'
'-y+1/4, -x+1/4, -z+1/4'
'x+1/2, y+1/2, z+1/2'
'-y+3/4, x+5/4, z+3/4'
'-x+1/2, -y+1, z+1/2'
'y+3/4, -x+3/4, z+5/4'
'x+1/2, -y+1/2, -z+1'
'-x+1, y+1/2, -z+1/2'
'y+5/4, x+3/4, -z+3/4'
'-y+3/4, -x+3/4, -z+3/4'
'-x, -y, -z'
'y-1/4, -x-3/4, -z-1/4'
'x, y-1/2, -z'
'-y-1/4, x-1/4, -z-3/4'
'-x, y, z-1/2'
'x-1/2, -y, z'
'-y-3/4, -x-1/4, z-1/4'
'y-1/4, x-1/4, z-1/4'
'-x+1/2, -y+1/2, -z+1/2'
'y+1/4, -x-1/4, -z+1/4'
'x+1/2, y, -z+1/2'
'-y+1/4, x+1/4, -z-1/4'
'-x+1/2, y+1/2, z'
'x, -y+1/2, z+1/2'
'-y-1/4, -x+1/4, z+1/4'
'y+1/4, x+1/4, z+1/4'

_cell_length_a                   36.5743(5)
_cell_length_b                   36.5743(5)
_cell_length_c                   52.9725(16)
_cell_angle_alpha                90
_cell_angle_beta                 90
_cell_angle_gamma                90
_cell_volume                     70860(3)
_cell_formula_units_Z            32
_cell_measurement_temperature    120(2)
_cell_measurement_reflns_used    25898
_cell_measurement_theta_min      2.78
_cell_measurement_theta_max      74.06

_exptl_crystal_description       octahedron
_exptl_crystal_colour            brown
_exptl_crystal_density_meas      ?
_exptl_crystal_density_method    ?
_exptl_crystal_density_diffrn    1.338
_exptl_crystal_F_000             29184
_exptl_transmission_factor_min   ?
_exptl_transmission_factor_max   ?
_exptl_crystal_size_max          0.150
_exptl_crystal_size_mid          0.130
_exptl_crystal_size_min          0.110
_exptl_absorpt_coefficient_mu    3.212
_shelx_estimated_absorpt_T_min   0.644
_shelx_estimated_absorpt_T_max   0.719
_exptl_absorpt_correction_T_min  0.549
_exptl_absorpt_correction_T_max  0.650
_exptl_absorpt_correction_type   gaussian
_exptl_absorpt_process_details   
;
CrysAlisPro, Agilent Technologies,
Version 1.171.37.31 (release 14-01-2014 CrysAlis171 .NET)
(compiled Jan 14 2014,18:38:05)
Numerical absorption correction based on gaussian integration over
a multifaceted crystal model.
;

_exptl_special_details           
;
 ?
;

_diffrn_ambient_temperature      120(2)
_diffrn_radiation_probe          x-ray
_diffrn_radiation_monochromator  mirror
_diffrn_radiation_wavelength     1.54184
_diffrn_radiation_type           CuK\a
_diffrn_source                   'rotating-anode X-ray tube'
_diffrn_measurement_device       'four-circle diffractometer'
_diffrn_measurement_device_type  'GV1000, Atlas'
_diffrn_measurement_method       '\w scans'
_diffrn_detector                 'CCD plate'
_diffrn_detector_type            Atlas
_diffrn_detector_area_resol_mean 10.6296
_diffrn_reflns_number            225414
_diffrn_reflns_av_unetI/netI     0.0773
_diffrn_reflns_av_R_equivalents  0.2612
_diffrn_reflns_limit_h_min       -37
_diffrn_reflns_limit_h_max       42
_diffrn_reflns_limit_k_min       -42
_diffrn_reflns_limit_k_max       44
_diffrn_reflns_limit_l_min       -64
_diffrn_reflns_limit_l_max       66
_diffrn_reflns_theta_min         2.827
_diffrn_reflns_theta_max         74.586
_diffrn_reflns_theta_full        26.500
_diffrn_measured_fraction_theta_max 0.988
_diffrn_measured_fraction_theta_full 0.998
_diffrn_reflns_Laue_measured_fraction_max 0.988
_diffrn_reflns_Laue_measured_fraction_full 0.998
_diffrn_reflns_point_group_measured_fraction_max 0.988
_diffrn_reflns_point_group_measured_fraction_full 0.998
_reflns_number_total             17934
_reflns_number_gt                12524
_reflns_threshold_expression     >2\s(I)
_reflns_Friedel_coverage         0.000
_reflns_Friedel_fraction_max     .
_reflns_Friedel_fraction_full    .

_reflns_special_details          
;
 Reflections were merged by SHELXL according to the crystal
 class for the calculation of statistics and refinement.
 
 _reflns_Friedel_fraction is defined as the number of unique
 Friedel pairs measured divided by the number that would be
 possible theoretically, ignoring centric projections and
 systematic absences.
;

_computing_data_collection       
;
CrysAlisPro, Agilent Technologies,
Version 1.171.37.35 (release 13-08-2014 CrysAlis171 .NET)
(compiled Aug 13 2014,18:06:01)
;
_computing_cell_refinement       
;
CrysAlisPro, Agilent Technologies,
Version 1.171.37.35 (release 13-08-2014 CrysAlis171 .NET)
(compiled Aug 13 2014,18:06:01)
;
_computing_data_reduction        
;
CrysAlisPro, Agilent Technologies,
Version 1.171.37.35 (release 13-08-2014 CrysAlis171 .NET)
(compiled Aug 13 2014,18:06:01)
;
_computing_structure_solution    'SHELXS-2013 (Sheldrick, 2013)'
_computing_structure_refinement  'SHELXL-2013 (Sheldrick, 2013)'
_computing_molecular_graphics    'SHELXTL (Bruker-AXS, 2004)'
_computing_publication_material  'CIFTAB-2013 (Sheldrick, 2013)'

_refine_special_details          
', The diffraction data obtained for small crystal were weak. The values of the ratio I / \s(I) at a resolution higher than 1.2 does not exceed 3 (Rint > 0.20). Thus, we were not able to establish a complete crystal structure that would meet all quality criteria. However, the structure of the metal-organic framework is sufficiently reliably determined.'
_refine_ls_structure_factor_coef Fsqd
_refine_ls_matrix_type           full
_refine_ls_weighting_scheme      calc
_refine_ls_weighting_details     
'w=1/[\s^2^(Fo^2^)+(0.2000P)^2^] where P=(Fo^2^+2Fc^2^)/3'
_atom_sites_solution_primary     direct
_atom_sites_solution_secondary   difmap
_atom_sites_solution_hydrogens   geom
_refine_ls_hydrogen_treatment    constr
_refine_ls_extinction_method     none
_refine_ls_extinction_coef       .
_refine_ls_number_reflns         17934
_refine_ls_number_parameters     947
_refine_ls_number_restraints     0
_refine_ls_R_factor_all          0.2346
_refine_ls_R_factor_gt           0.2093
_refine_ls_wR_factor_ref         0.4890
_refine_ls_wR_factor_gt          0.4662
_refine_ls_goodness_of_fit_ref   1.782
_refine_ls_restrained_S_all      1.782
_refine_ls_shift/su_max          0.001
_refine_ls_shift/su_mean         0.000

loop_
_atom_site_label
_atom_site_type_symbol
_atom_site_fract_x
_atom_site_fract_y
_atom_site_fract_z
_atom_site_U_iso_or_equiv
_atom_site_adp_type
_atom_site_occupancy
_atom_site_site_symmetry_order
_atom_site_calc_flag
_atom_site_refinement_flags_posn
_atom_site_refinement_flags_adp
_atom_site_refinement_flags_occupancy
_atom_site_disorder_assembly
_atom_site_disorder_group
Zn1 Zn 0.49924(4) 0.38371(4) 0.43368(2) 0.0494(4) Uani 1 1 d . . . . .
Zn2 Zn 0.72539(4) 0.21002(5) 0.54538(3) 0.0589(4) Uani 1 1 d . . . . .
Zn3 Zn 0.70825(6) 0.25715(6) 0.49527(3) 0.0723(5) Uani 1 1 d . . . . .
O21M O 0.7404(3) 0.2265(3) 0.58200(16) 0.073(2) Uani 1 1 d . . . . .
O22M O 0.7079(3) 0.1945(4) 0.5048(3) 0.113(5) Uani 1 1 d . . . . .
H22A H 0.6839 0.1832 0.5038 0.136 Uiso 1 1 calc R U . . .
H22B H 0.7259 0.1804 0.4956 0.136 Uiso 1 1 calc R U . . .
O31M O 0.6754(3) 0.2492(3) 0.4635(2) 0.087(3) Uani 1 1 d . . . . .
O32M O 0.7094(3) 0.3161(3) 0.4932(2) 0.090(3) Uani 1 1 d . . . . .
O33M O 0.7545(3) 0.2529(3) 0.47403(14) 0.067(2) Uani 1 1 d . . . . .
H33M H 0.7568 0.2749 0.4636 0.080 Uiso 1 1 calc R U . . .
O11 O 0.5216(3) 0.3348(2) 0.44278(14) 0.074(3) Uani 1 1 d . . . . .
O12 O 0.5510(7) 0.2943(3) 0.4658(2) 0.156(9) Uani 1 1 d . . . . .
O13 O 0.5426(2) 0.4068(2) 0.45531(12) 0.0531(16) Uani 1 1 d . . . . .
O14 O 0.6637(3) 0.2639(3) 0.51759(19) 0.092(4) Uani 1 1 d . . . . .
O15 O 0.6734(2) 0.2250(2) 0.54952(14) 0.0590(19) Uani 1 1 d . . . . .
O16 O 0.6233(2) 0.2190(2) 0.58307(14) 0.0598(19) Uani 1 1 d . . . . .
H16 H 0.6404 0.2123 0.5742 0.090 Uiso 1 1 calc R U . . .
C101 C 0.5404(6) 0.3262(3) 0.4617(2) 0.084(5) Uani 1 1 d . . . . .
C102 C 0.5493(4) 0.3538(3) 0.48186(19) 0.065(3) Uani 1 1 d . . . . .
C103 C 0.5506(3) 0.3935(3) 0.47663(17) 0.050(2) Uani 1 1 d . . . . .
C104 C 0.5591(3) 0.4191(3) 0.49723(17) 0.047(2) Uani 1 1 d . . . . .
C105 C 0.5651(3) 0.4059(3) 0.52067(18) 0.053(2) Uani 1 1 d . . . . .
H105 H 0.5697 0.4223 0.5337 0.064 Uiso 1 1 calc R U . . .
C106 C 0.5645(3) 0.3666(3) 0.52620(18) 0.055(3) Uani 1 1 d . . . . .
C107 C 0.5586(4) 0.3427(3) 0.50563(19) 0.063(3) Uani 1 1 d . . . . .
H107 H 0.5611 0.3177 0.5085 0.076 Uiso 1 1 calc R U . . .
C108 C 0.5622(4) 0.4588(3) 0.4910(2) 0.057(3) Uani 1 1 d . . . . .
H10A H 0.5567 0.4624 0.4734 0.086 Uiso 1 1 calc R U . . .
H10B H 0.5867 0.4670 0.4944 0.086 Uiso 1 1 calc R U . . .
H10C H 0.5453 0.4725 0.5011 0.086 Uiso 1 1 calc R U . . .
C109 C 0.5698(3) 0.3541(3) 0.55027(17) 0.050(2) Uani 1 1 d . . . . .
C110 C 0.5811(3) 0.3167(3) 0.55652(17) 0.048(2) Uani 1 1 d . . . . .
C111 C 0.5661(3) 0.2985(3) 0.57741(17) 0.049(2) Uani 1 1 d . . . . .
H111 H 0.5467 0.3093 0.5861 0.059 Uiso 1 1 calc R U . . .
C112 C 0.5793(3) 0.2648(3) 0.58558(18) 0.051(2) Uani 1 1 d . . . . .
C113 C 0.6087(3) 0.2497(3) 0.57331(17) 0.047(2) Uani 1 1 d . . . . .
C114 C 0.6245(3) 0.2673(3) 0.55208(19) 0.055(3) Uani 1 1 d . . . . .
C115 C 0.6091(4) 0.3001(4) 0.5435(2) 0.071(4) Uani 1 1 d . . . . .
H115 H 0.6180 0.3108 0.5288 0.085 Uiso 1 1 calc R U . . .
C116 C 0.5657(5) 0.2462(4) 0.6087(3) 0.085(5) Uani 1 1 d . . . . .
H11A H 0.5455 0.2597 0.6155 0.128 Uiso 1 1 calc R U . . .
H11B H 0.5850 0.2449 0.6210 0.128 Uiso 1 1 calc R U . . .
H11C H 0.5578 0.2219 0.6045 0.128 Uiso 1 1 calc R U . . .
C117 C 0.6568(4) 0.2507(3) 0.5388(2) 0.065(3) Uani 1 1 d . . . . .
C118 C 0.5672(3) 0.3795(3) 0.57278(18) 0.052(2) Uani 1 1 d . . . . .
C119 C 0.5354(3) 0.3899(3) 0.58320(19) 0.052(2) Uani 1 1 d . . . . .
C120 C 0.5326(4) 0.4090(3) 0.6054(2) 0.065(3) Uani 1 1 d . . . . .
H120 H 0.5098 0.4142 0.6124 0.078 Uiso 1 1 calc R U . . .
C121 C 0.5651(4) 0.4206(4) 0.6171(2) 0.071(3) Uani 1 1 d . . . . .
H121 H 0.5642 0.4345 0.6318 0.085 Uiso 1 1 calc R U . . .
C122 C 0.5987(4) 0.4111(3) 0.6064(2) 0.065(3) Uani 1 1 d . . . . .
H122 H 0.6205 0.4181 0.6141 0.078 Uiso 1 1 calc R U . . .
C123 C 0.5991(3) 0.3912(3) 0.58431(19) 0.054(2) Uani 1 1 d . . . . .
Cl11 Cl 0.49417(9) 0.37563(10) 0.56975(6) 0.0696(8) Uani 1 1 d . . . . .
Cl12 Cl 0.64135(8) 0.38029(10) 0.57088(6) 0.0707(8) Uani 1 1 d . . . . .
O21 O 0.4520(3) 0.3628(2) 0.41912(14) 0.064(2) Uani 1 1 d . . . . .
O22 O 0.3941(3) 0.3482(3) 0.41797(15) 0.072(2) Uani 1 1 d . . . . .
O23 O 0.4697(2) 0.3886(2) 0.46811(12) 0.0543(17) Uani 1 1 d . . . . .
O24 O 0.2630(3) 0.3333(3) 0.4559(2) 0.086(3) Uani 1 1 d . . . . .
O25 O 0.2134(2) 0.3474(3) 0.43504(19) 0.072(2) Uani 1 1 d . . . . .
O26 O 0.2038(2) 0.4130(2) 0.41908(14) 0.0606(19) Uani 1 1 d . . . . .
H26 H 0.1995 0.3912 0.4209 0.091 Uiso 1 1 calc R U . . .
C201 C 0.4199(3) 0.3655(3) 0.42705(18) 0.055(2) Uani 1 1 d . . . . .
C202 C 0.4113(3) 0.3923(3) 0.44857(16) 0.053(2) Uani 1 1 d . . . . .
C203 C 0.4386(3) 0.4017(3) 0.46762(16) 0.047(2) Uani 1 1 d . . . . .
C204 C 0.4280(3) 0.4278(3) 0.48710(16) 0.048(2) Uani 1 1 d . . . . .
C205 C 0.3950(3) 0.4443(3) 0.48586(16) 0.049(2) Uani 1 1 d . . . . .
H205 H 0.3894 0.4624 0.4976 0.058 Uiso 1 1 calc R U . . .
C206 C 0.3681(3) 0.4348(3) 0.46706(17) 0.052(2) Uani 1 1 d . . . . .
C207 C 0.3780(3) 0.4077(3) 0.44903(16) 0.050(2) Uani 1 1 d . . . . .
H207 H 0.3608 0.4005 0.4371 0.059 Uiso 1 1 calc R U . . .
C208 C 0.4562(3) 0.4354(4) 0.50748(19) 0.062(3) Uani 1 1 d . . . . .
H20A H 0.4774 0.4204 0.5047 0.093 Uiso 1 1 calc R U . . .
H20B H 0.4460 0.4299 0.5237 0.093 Uiso 1 1 calc R U . . .
H20C H 0.4632 0.4607 0.5069 0.093 Uiso 1 1 calc R U . . .
C209 C 0.3354(3) 0.4527(3) 0.46626(17) 0.053(2) Uani 1 1 d . . . . .
C210 C 0.3031(3) 0.4407(3) 0.45216(18) 0.053(2) Uani 1 1 d . . . . .
C211 C 0.2799(3) 0.4672(3) 0.44120(16) 0.053(2) Uani 1 1 d . . . . .
H211 H 0.2870 0.4916 0.4420 0.064 Uiso 1 1 calc R U . . .
C212 C 0.2473(3) 0.4588(3) 0.42936(17) 0.053(2) Uani 1 1 d . . . . .
C213 C 0.2362(3) 0.4209(3) 0.42938(18) 0.052(2) Uani 1 1 d . . . . .
C214 C 0.2585(3) 0.3943(3) 0.4413(2) 0.058(3) Uani 1 1 d . . . . .
C215 C 0.2918(3) 0.4051(3) 0.45212(19) 0.056(2) Uani 1 1 d . . . . .
H215 H 0.3067 0.3874 0.4595 0.067 Uiso 1 1 calc R U . . .
C216 C 0.2219(3) 0.4870(3) 0.4190(2) 0.058(3) Uani 1 1 d . . . . .
H21A H 0.2009 0.4752 0.4117 0.087 Uiso 1 1 calc R U . . .
H21B H 0.2343 0.5010 0.4062 0.087 Uiso 1 1 calc R U . . .
H21C H 0.2141 0.5030 0.4323 0.087 Uiso 1 1 calc R U . . .
C217 C 0.2443(4) 0.3561(3) 0.4441(2) 0.063(3) Uani 1 1 d . . . . .
C218 C 0.3306(3) 0.4877(3) 0.48070(17) 0.050(2) Uani 1 1 d . . . . .
C219 C 0.3077(3) 0.4888(4) 0.50193(19) 0.065(3) Uani 1 1 d . . . . .
C220 C 0.2975(4) 0.5195(5) 0.5140(2) 0.078(4) Uani 1 1 d . . . . .
H220 H 0.2817 0.5188 0.5278 0.093 Uiso 1 1 calc R U . . .
C221 C 0.3124(4) 0.5542(5) 0.5045(3) 0.081(4) Uani 1 1 d . . . . .
H221 H 0.3059 0.5762 0.5122 0.097 Uiso 1 1 calc R U . . .
C222 C 0.3361(4) 0.5543(4) 0.4842(2) 0.069(3) Uani 1 1 d . . . . .
H222 H 0.3459 0.5762 0.4783 0.083 Uiso 1 1 calc R U . . .
C223 C 0.3451(3) 0.5210(4) 0.47266(17) 0.057(3) Uani 1 1 d . . . . .
Cl21 Cl 0.29255(10) 0.44717(13) 0.51403(5) 0.0825(10) Uani 1 1 d . . . . .
Cl22 Cl 0.37450(9) 0.52184(9) 0.44702(5) 0.0653(7) Uani 1 1 d . . . . .
O31 O 0.5245(2) 0.3859(2) 0.39983(12) 0.0549(17) Uani 1 1 d . . . . .
O32 O 0.5477(3) 0.4108(2) 0.36532(13) 0.069(2) Uani 1 1 d . . . . .
O33 O 0.48498(19) 0.43895(19) 0.42709(12) 0.0467(14) Uani 1 1 d . . . . .
O34 O 0.5763(3) 0.4969(3) 0.30134(14) 0.081(3) Uani 1 1 d . . . . .
O35 O 0.6294(4) 0.5085(5) 0.28466(16) 0.121(6) Uani 1 1 d . . . . .
O36 O 0.6837(3) 0.5257(3) 0.31141(15) 0.070(2) Uani 1 1 d . . . . .
H36 H 0.6727 0.5187 0.2988 0.105 Uiso 1 1 calc R U . . .
C301 C 0.5351(3) 0.4138(3) 0.38721(17) 0.051(2) Uani 1 1 d . . . . .
C302 C 0.5342(3) 0.4513(3) 0.39876(15) 0.0417(18) Uani 1 1 d . . . . .
C303 C 0.5074(3) 0.4612(3) 0.41814(17) 0.045(2) Uani 1 1 d . . . . .
C304 C 0.5090(3) 0.4985(3) 0.42743(16) 0.0430(19) Uani 1 1 d . . . . .
C305 C 0.5352(3) 0.5214(3) 0.41984(16) 0.046(2) Uani 1 1 d . . . . .
H305 H 0.5364 0.5444 0.4273 0.055 Uiso 1 1 calc R U . . .
C306 C 0.5614(3) 0.5126(2) 0.40083(15) 0.0401(17) Uani 1 1 d . . . . .
C307 C 0.5588(3) 0.4753(3) 0.39044(16) 0.0448(19) Uani 1 1 d . . . . .
H307 H 0.5748 0.4683 0.3777 0.054 Uiso 1 1 calc R U . . .
C308 C 0.4794(3) 0.5097(3) 0.4465(2) 0.055(2) Uani 1 1 d . . . . .
H30A H 0.4634 0.4894 0.4496 0.082 Uiso 1 1 calc R U . . .
H30B H 0.4656 0.5298 0.4398 0.082 Uiso 1 1 calc R U . . .
H30C H 0.4908 0.5170 0.4620 0.082 Uiso 1 1 calc R U . . .
C309 C 0.5895(3) 0.5357(3) 0.39452(15) 0.0418(18) Uani 1 1 d . . . . .
C310 C 0.6129(3) 0.5311(3) 0.37270(15) 0.0435(19) Uani 1 1 d . . . . .
C311 C 0.6507(3) 0.5425(3) 0.37406(16) 0.046(2) Uani 1 1 d . . . . .
H311 H 0.6594 0.5518 0.3892 0.056 Uiso 1 1 calc R U . . .
C312 C 0.6744(3) 0.5401(3) 0.35406(18) 0.049(2) Uani 1 1 d . . . . .
C313 C 0.6608(3) 0.5271(3) 0.33084(18) 0.054(2) Uani 1 1 d . . . . .
C314 C 0.6241(4) 0.5168(3) 0.32831(18) 0.059(3) Uani 1 1 d . . . . .
C315 C 0.6004(3) 0.5188(3) 0.34915(17) 0.051(2) Uani 1 1 d . . . . .
H315 H 0.5761 0.5118 0.3473 0.061 Uiso 1 1 calc R U . . .
C316 C 0.7129(3) 0.5544(4) 0.3555(2) 0.061(3) Uani 1 1 d . . . . .
H31A H 0.7251 0.5501 0.3398 0.091 Uiso 1 1 calc R U . . .
H31B H 0.7258 0.5420 0.3688 0.091 Uiso 1 1 calc R U . . .
H31C H 0.7124 0.5801 0.3590 0.091 Uiso 1 1 calc R U . . .
C317 C 0.6093(5) 0.5067(4) 0.3031(2) 0.080(4) Uani 1 1 d . . . . .
C318 C 0.5976(3) 0.5683(3) 0.41044(16) 0.0436(19) Uani 1 1 d . . . . .
C319 C 0.6140(3) 0.5649(3) 0.43389(17) 0.048(2) Uani 1 1 d . . . . .
C320 C 0.6251(3) 0.5948(3) 0.44812(19) 0.058(3) Uani 1 1 d . . . . .
H320 H 0.6359 0.5916 0.4638 0.069 Uiso 1 1 calc R U . . .
C321 C 0.6195(4) 0.6299(3) 0.4382(2) 0.059(3) Uani 1 1 d . . . . .
H321 H 0.6270 0.6504 0.4473 0.071 Uiso 1 1 calc R U . . .
C322 C 0.6029(3) 0.6339(3) 0.4151(2) 0.060(3) Uani 1 1 d . . . . .
H322 H 0.5988 0.6571 0.4084 0.072 Uiso 1 1 calc R U . . .
C323 C 0.5924(3) 0.6034(3) 0.40188(17) 0.051(2) Uani 1 1 d . . . . .
Cl31 Cl 0.62272(8) 0.52157(7) 0.44647(4) 0.0561(6) Uani 1 1 d . . . . .
Cl32 Cl 0.56877(8) 0.61039(8) 0.37351(5) 0.0610(6) Uiso 1 1 d . . . . .
O1 O 0.4268(5) 0.4792(5) 0.3631(3) 0.121(4) Uiso 1 1 d . . . . .
C1 C 0.4320(8) 0.4404(8) 0.3645(5) 0.128(8) Uiso 1 1 d . . . . .
H1A H 0.4491 0.4338 0.3777 0.154 Uiso 1 1 calc R U . . .
H1B H 0.4402 0.4304 0.3486 0.154 Uiso 1 1 calc R U . . .
C2 C 0.3912(9) 0.4276(9) 0.3712(6) 0.151(10) Uiso 1 1 d . . . . .
H2A H 0.3779 0.4209 0.3560 0.181 Uiso 1 1 calc R U . . .
H2B H 0.3915 0.4069 0.3826 0.181 Uiso 1 1 calc R U . . .
C3 C 0.3748(8) 0.4593(7) 0.3831(5) 0.128(7) Uiso 1 1 d . . . . .
H3A H 0.3713 0.4547 0.4010 0.153 Uiso 1 1 calc R U . . .
H3B H 0.3511 0.4642 0.3756 0.153 Uiso 1 1 calc R U . . .
C4 C 0.3989(7) 0.4906(7) 0.3795(5) 0.121(7) Uiso 1 1 d . . . . .
H4A H 0.3856 0.5109 0.3722 0.145 Uiso 1 1 calc R U . . .
H4B H 0.4092 0.4983 0.3956 0.145 Uiso 1 1 calc R U . . .
O1W O 0.5289(3) 0.4576(3) 0.32830(15) 0.069(2) Uani 1 1 d . . . . .
O2W O 0.5248(2) 0.3446(3) 0.36095(16) 0.068(2) Uani 1 1 d . . . . .
O3W O 0.6476(4) 0.1550(4) 0.5012(3) 0.104(4) Uiso 1 1 d . . . . .

loop_
_atom_site_aniso_label
_atom_site_aniso_U_11
_atom_site_aniso_U_22
_atom_site_aniso_U_33
_atom_site_aniso_U_23
_atom_site_aniso_U_13
_atom_site_aniso_U_12
Zn1 0.0634(9) 0.0447(7) 0.0401(6) 0.0003(5) 0.0054(5) 0.0004(6)
Zn2 0.0532(8) 0.0647(9) 0.0589(8) 0.0044(6) 0.0097(6) 0.0098(7)
Zn3 0.0720(11) 0.0868(12) 0.0580(9) 0.0076(8) 0.0129(7) 0.0100(9)
O21M 0.080(6) 0.081(6) 0.058(4) -0.004(4) -0.002(4) -0.003(5)
O22M 0.074(7) 0.143(11) 0.123(9) -0.079(9) 0.039(6) -0.031(7)
O31M 0.083(7) 0.104(8) 0.073(6) 0.006(5) -0.001(5) 0.002(6)
O32M 0.094(7) 0.098(8) 0.078(6) 0.031(5) 0.028(5) 0.029(6)
O33M 0.069(5) 0.082(6) 0.048(3) 0.002(3) 0.009(3) 0.023(4)
O11 0.131(8) 0.043(4) 0.047(4) -0.002(3) 0.000(4) 0.012(5)
O12 0.32(3) 0.072(7) 0.073(6) -0.022(5) -0.052(10) 0.084(11)
O13 0.063(4) 0.054(4) 0.042(3) 0.006(3) -0.001(3) 0.009(3)
O14 0.103(8) 0.098(7) 0.076(5) 0.032(5) 0.049(6) 0.043(6)
O15 0.055(4) 0.059(4) 0.063(4) 0.016(3) 0.014(3) 0.020(4)
O16 0.066(5) 0.057(4) 0.056(4) 0.020(3) 0.017(3) 0.016(4)
C101 0.157(15) 0.047(6) 0.047(5) 0.008(4) 0.007(7) 0.039(8)
C102 0.100(9) 0.054(6) 0.042(5) 0.007(4) 0.004(5) 0.023(6)
C103 0.056(6) 0.050(5) 0.044(4) 0.006(4) 0.003(4) 0.015(4)
C104 0.058(6) 0.037(5) 0.046(4) 0.008(3) 0.004(4) 0.006(4)
C105 0.056(6) 0.058(6) 0.045(4) 0.010(4) 0.005(4) 0.011(5)
C106 0.073(7) 0.044(5) 0.047(5) 0.012(4) 0.010(4) 0.020(5)
C107 0.094(9) 0.047(6) 0.049(5) 0.005(4) 0.011(5) 0.033(6)
C108 0.069(7) 0.050(6) 0.053(5) 0.011(4) 0.002(5) 0.003(5)
C109 0.049(5) 0.060(6) 0.042(4) 0.013(4) 0.014(4) 0.020(5)
C110 0.052(5) 0.044(5) 0.048(4) 0.007(4) 0.004(4) 0.012(4)
C111 0.055(6) 0.046(5) 0.046(4) 0.002(4) 0.005(4) 0.007(4)
C112 0.062(6) 0.041(5) 0.051(5) 0.005(4) 0.012(4) 0.001(4)
C113 0.061(6) 0.039(5) 0.041(4) 0.005(3) 0.005(4) 0.003(4)
C114 0.061(6) 0.052(6) 0.051(5) 0.016(4) 0.014(4) 0.024(5)
C115 0.097(9) 0.067(7) 0.049(5) 0.029(5) 0.034(6) 0.041(7)
C116 0.107(12) 0.051(7) 0.099(10) 0.020(6) 0.059(9) 0.018(7)
C117 0.066(7) 0.062(7) 0.066(6) 0.015(5) 0.025(5) 0.021(6)
C118 0.064(6) 0.048(5) 0.045(4) 0.011(4) -0.002(4) 0.004(5)
C119 0.053(6) 0.051(6) 0.050(5) -0.001(4) 0.008(4) 0.002(5)
C120 0.086(9) 0.059(7) 0.050(5) 0.000(4) 0.018(5) 0.015(6)
C121 0.098(10) 0.062(7) 0.051(5) -0.001(5) 0.014(6) -0.010(7)
C122 0.081(8) 0.061(7) 0.052(5) 0.006(5) -0.008(5) -0.001(6)
C123 0.050(6) 0.056(6) 0.056(5) 0.013(4) 0.001(4) 0.010(5)
Cl11 0.0563(15) 0.080(2) 0.0727(16) -0.0151(14) 0.0025(12) 0.0079(14)
Cl12 0.0534(15) 0.086(2) 0.0729(16) 0.0090(14) 0.0036(12) 0.0077(14)
O21 0.077(5) 0.066(5) 0.050(4) -0.011(3) 0.015(3) -0.019(4)
O22 0.073(5) 0.090(6) 0.054(4) -0.024(4) 0.004(4) -0.022(5)
O23 0.059(5) 0.063(4) 0.041(3) 0.001(3) 0.005(3) 0.007(4)
O24 0.089(7) 0.053(5) 0.116(8) -0.002(5) -0.027(6) -0.008(5)
O25 0.055(5) 0.070(5) 0.091(6) 0.003(4) -0.006(4) -0.014(4)
O26 0.051(4) 0.071(5) 0.059(4) 0.007(3) -0.011(3) -0.012(4)
C201 0.067(7) 0.057(6) 0.042(4) -0.005(4) 0.007(4) -0.010(5)
C202 0.066(7) 0.056(6) 0.038(4) -0.001(4) 0.005(4) -0.014(5)
C203 0.050(6) 0.053(5) 0.040(4) 0.004(4) 0.003(3) -0.010(4)
C204 0.056(6) 0.054(6) 0.035(4) 0.001(3) 0.000(3) 0.002(4)
C205 0.052(5) 0.060(6) 0.034(4) -0.004(3) -0.002(3) -0.006(5)
C206 0.056(6) 0.062(6) 0.039(4) 0.004(4) -0.003(4) -0.007(5)
C207 0.052(6) 0.057(6) 0.039(4) -0.003(4) -0.004(4) -0.006(5)
C208 0.063(7) 0.076(8) 0.046(5) -0.009(5) -0.008(4) 0.001(6)
C209 0.053(6) 0.067(6) 0.038(4) 0.001(4) -0.007(4) -0.009(5)
C210 0.045(5) 0.070(7) 0.043(4) 0.007(4) -0.008(4) -0.011(5)
C211 0.052(6) 0.070(7) 0.038(4) 0.002(4) -0.005(4) -0.012(5)
C212 0.047(5) 0.072(7) 0.041(4) 0.009(4) -0.004(4) -0.013(5)
C213 0.045(5) 0.061(6) 0.050(5) 0.002(4) -0.003(4) -0.009(5)
C214 0.051(6) 0.063(7) 0.059(5) 0.010(5) -0.006(4) -0.012(5)
C215 0.052(6) 0.066(7) 0.050(5) 0.011(4) -0.007(4) -0.007(5)
C216 0.052(6) 0.064(7) 0.059(5) 0.010(5) -0.008(4) -0.004(5)
C217 0.066(7) 0.052(6) 0.071(6) -0.008(5) -0.007(5) -0.003(6)
C218 0.040(5) 0.068(6) 0.041(4) 0.002(4) -0.006(3) -0.004(4)
C219 0.051(6) 0.101(10) 0.044(5) 0.007(5) -0.004(4) -0.011(6)
C220 0.065(8) 0.119(12) 0.048(5) -0.003(6) 0.002(5) 0.017(8)
C221 0.081(9) 0.099(11) 0.061(7) -0.016(7) -0.007(6) 0.034(8)
C222 0.078(8) 0.064(7) 0.066(6) -0.007(5) -0.010(6) 0.004(6)
C223 0.053(6) 0.077(7) 0.040(4) -0.006(4) -0.004(4) 0.008(5)
Cl21 0.076(2) 0.123(3) 0.0480(13) 0.0116(14) 0.0043(12) -0.030(2)
Cl22 0.0674(17) 0.0729(18) 0.0557(13) 0.0080(11) 0.0069(11) -0.0023(14)
O31 0.073(5) 0.048(4) 0.045(3) -0.005(3) 0.017(3) 0.001(4)
O32 0.106(7) 0.059(5) 0.042(3) -0.008(3) 0.017(4) -0.003(5)
O33 0.047(4) 0.048(4) 0.045(3) 0.003(3) 0.008(3) -0.002(3)
O34 0.094(7) 0.108(8) 0.042(4) 0.010(4) -0.014(4) -0.035(6)
O35 0.134(10) 0.189(14) 0.040(4) -0.032(6) 0.015(5) -0.084(10)
O36 0.084(6) 0.074(5) 0.051(4) -0.012(3) 0.022(4) -0.013(5)
C301 0.069(6) 0.048(5) 0.036(4) -0.002(4) 0.004(4) 0.002(5)
C302 0.045(5) 0.045(5) 0.036(3) 0.000(3) -0.003(3) 0.005(4)
C303 0.040(5) 0.053(5) 0.042(4) -0.004(4) -0.006(3) 0.004(4)
C304 0.045(5) 0.041(5) 0.043(4) 0.000(3) 0.005(3) 0.003(4)
C305 0.045(5) 0.052(5) 0.040(4) -0.005(3) 0.004(3) 0.003(4)
C306 0.041(5) 0.039(4) 0.039(4) -0.004(3) 0.001(3) -0.001(4)
C307 0.050(5) 0.047(5) 0.038(4) -0.004(3) 0.003(3) 0.000(4)
C308 0.051(6) 0.058(6) 0.057(5) -0.010(4) 0.019(4) 0.004(5)
C309 0.039(4) 0.052(5) 0.034(3) -0.003(3) -0.005(3) -0.003(4)
C310 0.047(5) 0.046(5) 0.037(4) 0.001(3) -0.001(3) -0.007(4)
C311 0.040(5) 0.061(6) 0.038(4) -0.002(4) -0.004(3) -0.002(4)
C312 0.049(5) 0.050(5) 0.048(4) -0.007(4) 0.000(4) 0.001(4)
C313 0.063(6) 0.057(6) 0.042(4) -0.001(4) 0.006(4) -0.004(5)
C314 0.078(8) 0.060(6) 0.039(4) -0.002(4) 0.000(4) -0.022(6)
C315 0.057(6) 0.058(6) 0.037(4) -0.002(4) -0.005(4) -0.010(5)
C316 0.052(6) 0.079(8) 0.051(5) -0.006(5) 0.005(4) 0.005(6)
C317 0.113(12) 0.090(9) 0.037(5) 0.001(5) -0.002(6) -0.045(9)
C318 0.043(5) 0.048(5) 0.039(4) -0.002(3) 0.003(3) -0.005(4)
C319 0.044(5) 0.053(5) 0.046(4) -0.002(4) 0.001(4) -0.003(4)
C320 0.065(7) 0.063(7) 0.046(5) -0.011(4) 0.000(4) -0.011(5)
C321 0.065(7) 0.050(6) 0.063(6) -0.011(4) 0.008(5) -0.007(5)
C322 0.061(7) 0.052(6) 0.066(6) 0.004(5) 0.008(5) 0.002(5)
C323 0.048(5) 0.062(6) 0.045(4) 0.000(4) 0.010(4) -0.006(5)
Cl31 0.0673(15) 0.0578(14) 0.0431(10) 0.0031(9) -0.0075(9) -0.0008(12)
O1W 0.064(5) 0.083(6) 0.059(4) 0.005(4) -0.007(3) -0.005(4)
O2W 0.064(5) 0.070(5) 0.070(4) -0.030(4) -0.008(4) 0.018(4)

_geom_special_details            
;
 All esds (except the esd in the dihedral angle between two l.s. planes)
 are estimated using the full covariance matrix.  The cell esds are taken
 into account individually in the estimation of esds in distances, angles
 and torsion angles; correlations between esds in cell parameters are only
 used when they are defined by crystal symmetry.  An approximate (isotropic)
 treatment of cell esds is used for estimating esds involving l.s. planes.
;

loop_
_geom_bond_atom_site_label_1
_geom_bond_atom_site_label_2
_geom_bond_distance
_geom_bond_site_symmetry_2
_geom_bond_publ_flag
Zn1 O11 2.025(9) . yes
Zn1 O13 2.132(8) . yes
Zn1 O21 2.040(9) . yes
Zn1 O23 2.128(7) . yes
Zn1 O31 2.018(6) . yes
Zn1 O33 2.116(7) . yes
Zn2 O21M 2.105(9) . yes
Zn2 O22M 2.313(12) . yes
Zn2 O33M 2.015(8) 6_656 yes
Zn2 O15 1.992(8) . yes
Zn2 O24 2.100(11) 13 yes
Zn2 O25 2.384(10) 13 yes
Zn2 C217 2.576(13) 13 ?
Zn3 Zn3 3.095(4) 6_656 ?
Zn3 O22M 2.347(17) . yes
Zn3 O31M 2.089(11) . yes
Zn3 O32M 2.158(12) . yes
Zn3 O33M 2.039(9) . yes
Zn3 O33M 2.126(9) 6_656 yes
Zn3 O14 2.027(9) . yes
O22M H22A 0.9700 . ?
O22M H22B 0.9700 . ?
O33M Zn2 2.015(8) 6_656 ?
O33M Zn3 2.126(9) 6_656 ?
O33M H33M 0.9800 . ?
O11 C101 1.254(18) . ?
O12 C101 1.248(17) . ?
O13 C103 1.263(12) . ?
O14 C117 1.250(15) . ?
O15 C117 1.253(14) . ?
O16 H16 0.8200 . ?
O16 C113 1.346(12) . ?
C101 C102 1.508(19) . ?
C102 C103 1.478(16) . ?
C102 C107 1.366(15) . ?
C103 C104 1.472(15) . ?
C104 C105 1.349(13) . ?
C104 C108 1.493(15) . ?
C105 H105 0.9300 . ?
C105 C106 1.467(16) . ?
C106 C107 1.416(16) . ?
C106 C109 1.368(13) . ?
C107 H107 0.9300 . ?
C108 H10A 0.9600 . ?
C108 H10B 0.9600 . ?
C108 H10C 0.9600 . ?
C109 C110 1.467(14) . ?
C109 C118 1.513(15) . ?
C110 C111 1.403(14) . ?
C110 C115 1.378(15) . ?
C111 H111 0.9300 . ?
C111 C112 1.396(15) . ?
C112 C113 1.372(15) . ?
C112 C116 1.486(15) . ?
C113 C114 1.420(13) . ?
C114 C115 1.400(14) . ?
C114 C117 1.502(15) . ?
C115 H115 0.9300 . ?
C116 H11A 0.9600 . ?
C116 H11B 0.9600 . ?
C116 H11C 0.9600 . ?
C118 C119 1.340(16) . ?
C118 C123 1.387(17) . ?
C119 C120 1.371(15) . ?
C119 Cl11 1.749(12) . ?
C120 H120 0.9300 . ?
C120 C121 1.41(2) . ?
C121 H121 0.9300 . ?
C121 C122 1.40(2) . ?
C122 H122 0.9300 . ?
C122 C123 1.378(17) . ?
C123 Cl12 1.746(11) . ?
O21 C201 1.250(15) . ?
O22 C201 1.235(14) . ?
O23 C203 1.233(13) . ?
O24 Zn2 2.100(11) 13_455 ?
O24 C217 1.245(17) . ?
O25 Zn2 2.384(10) 13_455 ?
O25 C217 1.268(16) . ?
O26 H26 0.8200 . ?
O26 C213 1.334(13) . ?
C201 C202 1.536(14) . ?
C202 C203 1.462(14) . ?
C202 C207 1.341(17) . ?
C203 C204 1.458(14) . ?
C204 C205 1.353(16) . ?
C204 C208 1.519(14) . ?
C205 H205 0.9300 . ?
C205 C206 1.442(13) . ?
C206 C207 1.423(15) . ?
C206 C209 1.365(17) . ?
C207 H207 0.9300 . ?
C208 H20A 0.9600 . ?
C208 H20B 0.9600 . ?
C208 H20C 0.9600 . ?
C209 C210 1.464(14) . ?
C209 C218 1.501(16) . ?
C210 C211 1.415(16) . ?
C210 C215 1.366(17) . ?
C211 H211 0.9300 . ?
C211 C212 1.384(15) . ?
C212 C213 1.443(17) . ?
C212 C216 1.493(16) . ?
C213 C214 1.420(17) . ?
C214 C215 1.401(16) . ?
C214 C217 1.498(18) . ?
C215 H215 0.9300 . ?
C216 H21A 0.9600 . ?
C216 H21B 0.9600 . ?
C216 H21C 0.9600 . ?
C217 Zn2 2.576(13) 13_455 ?
C218 C219 1.405(15) . ?
C218 C223 1.393(17) . ?
C219 C220 1.35(2) . ?
C219 Cl21 1.741(15) . ?
C220 H220 0.9300 . ?
C220 C221 1.47(3) . ?
C221 H221 0.9300 . ?
C221 C222 1.38(2) . ?
C222 H222 0.9300 . ?
C222 C223 1.405(18) . ?
C223 Cl22 1.733(11) . ?
O31 C301 1.280(13) . ?
O32 C301 1.254(12) . ?
O33 C303 1.250(13) . ?
O34 C317 1.262(19) . ?
O35 C317 1.225(18) . ?
O36 H36 0.8200 . ?
O36 C313 1.329(13) . ?
C301 C302 1.502(14) . ?
C302 C303 1.464(13) . ?
C302 C307 1.334(14) . ?
C303 C304 1.449(14) . ?
C304 C305 1.334(14) . ?
C304 C308 1.535(12) . ?
C305 H305 0.9300 . ?
C305 C306 1.429(12) . ?
C306 C307 1.475(13) . ?
C306 C309 1.371(13) . ?
C307 H307 0.9300 . ?
C308 H30A 0.9600 . ?
C308 H30B 0.9600 . ?
C308 H30C 0.9600 . ?
C309 C310 1.448(12) . ?
C309 C318 1.492(13) . ?
C310 C311 1.446(14) . ?
C310 C315 1.403(12) . ?
C311 H311 0.9300 . ?
C311 C312 1.371(14) . ?
C312 C313 1.410(14) . ?
C312 C316 1.504(16) . ?
C313 C314 1.399(18) . ?
C314 C315 1.406(15) . ?
C314 C317 1.490(15) . ?
C315 H315 0.9300 . ?
C316 H31A 0.9600 . ?
C316 H31B 0.9600 . ?
C316 H31C 0.9600 . ?
C318 C319 1.385(13) . ?
C318 C323 1.372(16) . ?
C319 C320 1.388(15) . ?
C319 Cl31 1.749(11) . ?
C320 H320 0.9300 . ?
C320 C321 1.402(18) . ?
C321 H321 0.9300 . ?
C321 C322 1.377(17) . ?
C322 H322 0.9300 . ?
C322 C323 1.373(17) . ?
C323 Cl32 1.752(10) . ?
O1 C1 1.43(3) . ?
O1 C4 1.40(3) . ?
C1 H1A 0.9700 . ?
C1 H1B 0.9700 . ?
C1 C2 1.60(4) . ?
C2 H2A 0.9700 . ?
C2 H2B 0.9700 . ?
C2 C3 1.45(4) . ?
C3 H3A 0.9700 . ?
C3 H3B 0.9700 . ?
C3 C4 1.46(4) . ?
C4 H4A 0.9700 . ?
C4 H4B 0.9700 . ?

loop_
_geom_angle_atom_site_label_1
_geom_angle_atom_site_label_2
_geom_angle_atom_site_label_3
_geom_angle
_geom_angle_site_symmetry_1
_geom_angle_site_symmetry_3
_geom_angle_publ_flag
O11 Zn1 O13 85.5(4) . . yes
O11 Zn1 O21 95.9(4) . . yes
O11 Zn1 O23 94.4(3) . . yes
O11 Zn1 O33 169.2(4) . . yes
O21 Zn1 O13 169.1(3) . . yes
O21 Zn1 O23 85.7(3) . . yes
O21 Zn1 O33 94.9(3) . . yes
O23 Zn1 O13 83.3(3) . . yes
O31 Zn1 O11 93.5(3) . . yes
O31 Zn1 O13 97.0(3) . . yes
O31 Zn1 O21 93.8(3) . . yes
O31 Zn1 O23 172.1(3) . . yes
O31 Zn1 O33 85.9(3) . . yes
O33 Zn1 O13 83.9(3) . . yes
O33 Zn1 O23 86.3(3) . . yes
O21M Zn2 O22M 177.5(5) . . yes
O21M Zn2 O25 84.2(4) . 13 yes
O21M Zn2 C217 90.0(4) . 13 ?
O22M Zn2 O25 97.8(5) . 13 yes
O22M Zn2 C217 92.5(5) . 13 ?
O33M Zn2 O21M 98.7(4) 6_656 . yes
O33M Zn2 O22M 79.5(5) 6_656 . yes
O33M Zn2 O24 109.4(4) 6_656 13 yes
O33M Zn2 O25 167.3(4) 6_656 13 yes
O33M Zn2 C217 138.0(4) 6_656 13 ?
O15 Zn2 O21M 94.0(4) . . yes
O15 Zn2 O22M 84.6(4) . . yes
O15 Zn2 O33M 101.0(4) . 6_656 yes
O15 Zn2 O24 146.8(4) . 13 yes
O15 Zn2 O25 91.1(3) . 13 yes
O15 Zn2 C217 119.4(4) . 13 ?
O24 Zn2 O21M 94.4(5) 13 . yes
O24 Zn2 O22M 88.0(5) 13 . yes
O24 Zn2 O25 57.9(4) 13 13 yes
O24 Zn2 C217 28.6(4) 13 13 ?
O25 Zn2 C217 29.3(4) 13 13 ?
O22M Zn3 Zn3 88.3(3) . 6_656 ?
O31M Zn3 Zn3 134.2(3) . 6_656 ?
O31M Zn3 O22M 92.0(5) . . yes
O31M Zn3 O32M 96.3(5) . . yes
O31M Zn3 O33M 167.0(4) . 6_656 yes
O32M Zn3 Zn3 89.4(3) . 6_656 ?
O32M Zn3 O22M 170.5(4) . . yes
O33M Zn3 Zn3 40.9(2) 6_656 6_656 ?
O33M Zn3 Zn3 43.1(2) . 6_656 ?
O33M Zn3 O22M 76.6(4) 6_656 . yes
O33M Zn3 O22M 92.9(4) . . yes
O33M Zn3 O31M 91.2(4) . . yes
O33M Zn3 O32M 91.8(4) . . yes
O33M Zn3 O32M 95.7(4) 6_656 . yes
O33M Zn3 O33M 83.4(3) . 6_656 yes
O14 Zn3 Zn3 134.3(4) . 6_656 ?
O14 Zn3 O22M 89.3(4) . . yes
O14 Zn3 O31M 91.5(5) . . yes
O14 Zn3 O32M 85.6(4) . . yes
O14 Zn3 O33M 94.4(4) . 6_656 yes
O14 Zn3 O33M 176.4(5) . . yes
Zn2 O22M Zn3 87.6(4) . . ?
Zn2 O22M H22A 114.0 . . ?
Zn2 O22M H22B 114.0 . . ?
Zn3 O22M H22A 114.0 . . ?
Zn3 O22M H22B 114.0 . . ?
H22A O22M H22B 111.2 . . ?
Zn2 O33M Zn3 102.3(4) 6_656 6_656 ?
Zn2 O33M Zn3 130.1(5) 6_656 . ?
Zn2 O33M H33M 108.6 6_656 . ?
Zn3 O33M Zn3 96.0(3) . 6_656 ?
Zn3 O33M H33M 108.6 . . ?
Zn3 O33M H33M 108.6 6_656 . ?
C101 O11 Zn1 129.4(8) . . ?
C103 O13 Zn1 119.9(7) . . ?
C117 O14 Zn3 129.8(9) . . ?
C117 O15 Zn2 128.2(8) . . ?
C113 O16 H16 109.5 . . ?
O11 C101 C102 121.0(10) . . ?
O12 C101 O11 123.2(14) . . ?
O12 C101 C102 115.7(13) . . ?
C103 C102 C101 122.2(9) . . ?
C107 C102 C101 120.5(11) . . ?
C107 C102 C103 117.3(11) . . ?
O13 C103 C102 122.6(10) . . ?
O13 C103 C104 117.8(9) . . ?
C104 C103 C102 119.5(8) . . ?
C103 C104 C108 118.0(8) . . ?
C105 C104 C103 119.3(9) . . ?
C105 C104 C108 122.6(10) . . ?
C104 C105 H105 119.0 . . ?
C104 C105 C106 122.1(10) . . ?
C106 C105 H105 119.0 . . ?
C107 C106 C105 117.1(9) . . ?
C109 C106 C105 120.8(10) . . ?
C109 C106 C107 122.1(10) . . ?
C102 C107 C106 124.2(10) . . ?
C102 C107 H107 117.9 . . ?
C106 C107 H107 117.9 . . ?
C104 C108 H10A 109.5 . . ?
C104 C108 H10B 109.5 . . ?
C104 C108 H10C 109.5 . . ?
H10A C108 H10B 109.5 . . ?
H10A C108 H10C 109.5 . . ?
H10B C108 H10C 109.5 . . ?
C106 C109 C110 124.2(9) . . ?
C106 C109 C118 121.4(9) . . ?
C110 C109 C118 114.2(8) . . ?
C111 C110 C109 120.7(9) . . ?
C115 C110 C109 120.5(9) . . ?
C115 C110 C111 118.5(9) . . ?
C110 C111 H111 119.1 . . ?
C112 C111 C110 121.9(9) . . ?
C112 C111 H111 119.1 . . ?
C111 C112 C116 122.9(10) . . ?
C113 C112 C111 118.8(9) . . ?
C113 C112 C116 118.0(10) . . ?
O16 C113 C112 117.6(8) . . ?
O16 C113 C114 121.5(9) . . ?
C112 C113 C114 120.7(9) . . ?
C113 C114 C117 120.4(9) . . ?
C115 C114 C113 118.9(9) . . ?
C115 C114 C117 120.7(9) . . ?
C110 C115 C114 120.9(9) . . ?
C110 C115 H115 119.5 . . ?
C114 C115 H115 119.5 . . ?
C112 C116 H11A 109.5 . . ?
C112 C116 H11B 109.5 . . ?
C112 C116 H11C 109.5 . . ?
H11A C116 H11B 109.5 . . ?
H11A C116 H11C 109.5 . . ?
H11B C116 H11C 109.5 . . ?
O14 C117 O15 126.8(11) . . ?
O14 C117 C114 115.0(10) . . ?
O15 C117 C114 118.2(9) . . ?
C119 C118 C109 123.6(10) . . ?
C119 C118 C123 117.4(10) . . ?
C123 C118 C109 118.9(10) . . ?
C118 C119 C120 124.4(12) . . ?
C118 C119 Cl11 119.6(8) . . ?
C120 C119 Cl11 115.8(10) . . ?
C119 C120 H120 121.1 . . ?
C119 C120 C121 117.8(12) . . ?
C121 C120 H120 121.1 . . ?
C120 C121 H121 120.3 . . ?
C122 C121 C120 119.4(11) . . ?
C122 C121 H121 120.3 . . ?
C121 C122 H122 120.5 . . ?
C123 C122 C121 119.0(12) . . ?
C123 C122 H122 120.5 . . ?
C118 C123 Cl12 119.7(9) . . ?
C122 C123 C118 121.9(11) . . ?
C122 C123 Cl12 118.4(10) . . ?
C201 O21 Zn1 129.6(7) . . ?
C203 O23 Zn1 118.9(6) . . ?
C217 O24 Zn2 97.4(9) . 13_455 ?
C217 O25 Zn2 83.7(8) . 13_455 ?
C213 O26 H26 109.5 . . ?
O21 C201 C202 119.6(10) . . ?
O22 C201 O21 123.1(10) . . ?
O22 C201 C202 117.3(10) . . ?
C203 C202 C201 121.4(10) . . ?
C207 C202 C201 118.0(9) . . ?
C207 C202 C203 120.7(9) . . ?
O23 C203 C202 123.7(9) . . ?
O23 C203 C204 118.9(9) . . ?
C204 C203 C202 117.4(9) . . ?
C203 C204 C208 116.3(10) . . ?
C205 C204 C203 119.7(9) . . ?
C205 C204 C208 124.0(9) . . ?
C204 C205 H205 118.8 . . ?
C204 C205 C206 122.4(9) . . ?
C206 C205 H205 118.8 . . ?
C207 C206 C205 117.2(10) . . ?
C209 C206 C205 120.2(10) . . ?
C209 C206 C207 122.4(9) . . ?
C202 C207 C206 122.4(9) . . ?
C202 C207 H207 118.8 . . ?
C206 C207 H207 118.8 . . ?
C204 C208 H20A 109.5 . . ?
C204 C208 H20B 109.5 . . ?
C204 C208 H20C 109.5 . . ?
H20A C208 H20B 109.5 . . ?
H20A C208 H20C 109.5 . . ?
H20B C208 H20C 109.5 . . ?
C206 C209 C210 125.3(10) . . ?
C206 C209 C218 119.7(9) . . ?
C210 C209 C218 115.1(10) . . ?
C211 C210 C209 119.1(10) . . ?
C215 C210 C209 122.2(10) . . ?
C215 C210 C211 118.1(9) . . ?
C210 C211 H211 118.3 . . ?
C212 C211 C210 123.4(11) . . ?
C212 C211 H211 118.3 . . ?
C211 C212 C213 117.1(11) . . ?
C211 C212 C216 123.3(11) . . ?
C213 C212 C216 119.3(9) . . ?
O26 C213 C212 117.1(10) . . ?
O26 C213 C214 123.0(10) . . ?
C214 C213 C212 119.8(9) . . ?
C213 C214 C217 119.0(10) . . ?
C215 C214 C213 119.3(11) . . ?
C215 C214 C217 121.5(11) . . ?
C210 C215 C214 122.1(11) . . ?
C210 C215 H215 118.9 . . ?
C214 C215 H215 118.9 . . ?
C212 C216 H21A 109.5 . . ?
C212 C216 H21B 109.5 . . ?
C212 C216 H21C 109.5 . . ?
H21A C216 H21B 109.5 . . ?
H21A C216 H21C 109.5 . . ?
H21B C216 H21C 109.5 . . ?
O24 C217 Zn2 53.9(7) . 13_455 ?
O24 C217 O25 120.8(12) . . ?
O24 C217 C214 118.9(11) . . ?
O25 C217 Zn2 67.0(7) . 13_455 ?
O25 C217 C214 120.2(12) . . ?
C214 C217 Zn2 171.9(9) . 13_455 ?
C219 C218 C209 120.1(11) . . ?
C223 C218 C209 123.0(9) . . ?
C223 C218 C219 116.6(11) . . ?
C218 C219 Cl21 117.4(11) . . ?
C220 C219 C218 124.8(14) . . ?
C220 C219 Cl21 117.8(10) . . ?
C219 C220 H220 121.5 . . ?
C219 C220 C221 117.1(12) . . ?
C221 C220 H220 121.5 . . ?
C220 C221 H221 120.0 . . ?
C222 C221 C220 120.0(13) . . ?
C222 C221 H221 120.0 . . ?
C221 C222 H222 120.5 . . ?
C221 C222 C223 119.0(14) . . ?
C223 C222 H222 120.5 . . ?
C218 C223 C222 122.4(11) . . ?
C218 C223 Cl22 119.4(9) . . ?
C222 C223 Cl22 118.1(11) . . ?
C301 O31 Zn1 129.3(6) . . ?
C303 O33 Zn1 121.6(6) . . ?
C313 O36 H36 109.5 . . ?
O31 C301 C302 120.6(8) . . ?
O32 C301 O31 121.7(10) . . ?
O32 C301 C302 117.7(9) . . ?
C303 C302 C301 121.8(9) . . ?
C307 C302 C301 116.9(8) . . ?
C307 C302 C303 121.3(9) . . ?
O33 C303 C302 122.8(9) . . ?
O33 C303 C304 120.7(8) . . ?
C304 C303 C302 116.5(9) . . ?
C303 C304 C308 116.6(9) . . ?
C305 C304 C303 121.1(9) . . ?
C305 C304 C308 122.3(9) . . ?
C304 C305 H305 118.2 . . ?
C304 C305 C306 123.6(9) . . ?
C306 C305 H305 118.2 . . ?
C305 C306 C307 115.3(8) . . ?
C309 C306 C305 122.5(8) . . ?
C309 C306 C307 121.9(8) . . ?
C302 C307 C306 122.0(8) . . ?
C302 C307 H307 119.0 . . ?
C306 C307 H307 119.0 . . ?
C304 C308 H30A 109.5 . . ?
C304 C308 H30B 109.5 . . ?
C304 C308 H30C 109.5 . . ?
H30A C308 H30B 109.5 . . ?
H30A C308 H30C 109.5 . . ?
H30B C308 H30C 109.5 . . ?
C306 C309 C310 124.5(8) . . ?
C306 C309 C318 120.3(8) . . ?
C310 C309 C318 115.2(8) . . ?
C311 C310 C309 119.5(8) . . ?
C315 C310 C309 123.6(9) . . ?
C315 C310 C311 116.6(8) . . ?
C310 C311 H311 118.4 . . ?
C312 C311 C310 123.2(8) . . ?
C312 C311 H311 118.4 . . ?
C311 C312 C313 118.2(10) . . ?
C311 C312 C316 122.0(9) . . ?
C313 C312 C316 119.6(9) . . ?
O36 C313 C312 117.8(10) . . ?
O36 C313 C314 121.4(9) . . ?
C314 C313 C312 120.9(9) . . ?
C313 C314 C315 120.2(9) . . ?
C313 C314 C317 120.2(11) . . ?
C315 C314 C317 119.5(12) . . ?
C310 C315 C314 120.9(10) . . ?
C310 C315 H315 119.6 . . ?
C314 C315 H315 119.6 . . ?
C312 C316 H31A 109.5 . . ?
C312 C316 H31B 109.5 . . ?
C312 C316 H31C 109.5 . . ?
H31A C316 H31B 109.5 . . ?
H31A C316 H31C 109.5 . . ?
H31B C316 H31C 109.5 . . ?
O34 C317 C314 119.0(12) . . ?
O35 C317 O34 122.2(11) . . ?
O35 C317 C314 118.7(14) . . ?
C319 C318 C309 121.4(9) . . ?
C323 C318 C309 122.2(8) . . ?
C323 C318 C319 116.2(9) . . ?
C318 C319 C320 122.8(10) . . ?
C318 C319 Cl31 120.2(8) . . ?
C320 C319 Cl31 117.0(8) . . ?
C319 C320 H320 120.8 . . ?
C319 C320 C321 118.4(10) . . ?
C321 C320 H320 120.8 . . ?
C320 C321 H321 120.1 . . ?
C322 C321 C320 119.7(11) . . ?
C322 C321 H321 120.1 . . ?
C321 C322 H322 120.4 . . ?
C323 C322 C321 119.3(11) . . ?
C323 C322 H322 120.4 . . ?
C318 C323 C322 123.6(10) . . ?
C318 C323 Cl32 119.3(8) . . ?
C322 C323 Cl32 117.0(9) . . ?
C4 O1 C1 111(2) . . ?
O1 C1 H1A 111.7 . . ?
O1 C1 H1B 111.7 . . ?
O1 C1 C2 100(2) . . ?
H1A C1 H1B 109.5 . . ?
C2 C1 H1A 111.7 . . ?
C2 C1 H1B 111.7 . . ?
C1 C2 H2A 110.9 . . ?
C1 C2 H2B 110.9 . . ?
H2A C2 H2B 108.9 . . ?
C3 C2 C1 104(3) . . ?
C3 C2 H2A 110.9 . . ?
C3 C2 H2B 110.9 . . ?
C2 C3 H3A 110.0 . . ?
C2 C3 H3B 110.0 . . ?
C2 C3 C4 109(2) . . ?
H3A C3 H3B 108.3 . . ?
C4 C3 H3A 110.0 . . ?
C4 C3 H3B 110.0 . . ?
O1 C4 C3 107(2) . . ?
O1 C4 H4A 110.4 . . ?
O1 C4 H4B 110.4 . . ?
C3 C4 H4A 110.4 . . ?
C3 C4 H4B 110.4 . . ?
H4A C4 H4B 108.6 . . ?

_refine_diff_density_max         3.630
_refine_diff_density_min         -2.557
_refine_diff_density_rms         0.280

_shelxl_version_number           2013-3

_shelx_res_file                  
;
TITL RUSPAI_2 in I41/acd #142
CELL 1.54184 36.5743 36.5743 52.9725 90 90 90
ZERR 32       0.0005  0.0005  0.0016  0  0  0
LATT 2
SYMM 0.25-Y,0.75+X,0.25+Z
SYMM -X,0.5-Y,+Z
SYMM 0.25+Y,0.25-X,0.75+Z
SYMM +X,-Y,0.5-Z
SYMM 0.5-X,+Y,-Z
SYMM 0.75+Y,0.25+X,0.25-Z
SYMM 0.25-Y,0.25-X,0.25-Z
 
SFAC C    H    Cl  O   Zn
UNIT 2336 2112 192 864 96
 
LIST 4 ! automatically inserted. Change 6 to 4 for CHECKCIF!!
 
L.S. 6
PLAN 5
BOND $H
FMAP 2
 
ACTA 53
 
SIZE 0.15 0.13 0.11
 
WGHT    0.200000
FVAR       0.14426
ZN1   5    0.499243    0.383707    0.433683    11.00000    0.06338    0.04470 =
         0.04008    0.00033    0.00540    0.00037
ZN2   5    0.725388    0.210021    0.545379    11.00000    0.05317    0.06473 =
         0.05886    0.00439    0.00974    0.00980
ZN3   5    0.708246    0.257146    0.495274    11.00000    0.07201    0.08681 =
         0.05800    0.00760    0.01286    0.00997
O21M  4    0.740426    0.226500    0.582001    11.00000    0.07961    0.08103 =
         0.05776   -0.00367   -0.00225   -0.00340
O22M  4    0.707854    0.194478    0.504829    11.00000    0.07429    0.14296 =
         0.12251   -0.07940    0.03869   -0.03089
AFIX  23
H22A  2    0.683884    0.183228    0.503792    11.00000   -1.20000
H22B  2    0.725941    0.180360    0.495647    11.00000   -1.20000
AFIX   0
O31M  4    0.675422    0.249191    0.463478    11.00000    0.08304    0.10441 =
         0.07346    0.00609   -0.00094    0.00164
O32M  4    0.709411    0.316071    0.493179    11.00000    0.09444    0.09823 =
         0.07833    0.03149    0.02828    0.02876
O33M  4    0.754526    0.252926    0.474028    11.00000    0.06939    0.08167 =
         0.04848    0.00185    0.00875    0.02286
AFIX  13
H33M  2    0.756763    0.274904    0.463559    11.00000   -1.20000
AFIX   0
O11   4    0.521633    0.334815    0.442783    11.00000    0.13055    0.04328 =
         0.04733   -0.00174   -0.00037    0.01212
O12   4    0.551038    0.294326    0.465843    11.00000    0.32256    0.07157 =
         0.07314   -0.02235   -0.05225    0.08359
O13   4    0.542646    0.406806    0.455306    11.00000    0.06274    0.05434 =
         0.04217    0.00569   -0.00058    0.00924
O14   4    0.663732    0.263906    0.517590    11.00000    0.10334    0.09752 =
         0.07555    0.03192    0.04897    0.04334
O15   4    0.673363    0.225019    0.549523    11.00000    0.05538    0.05893 =
         0.06254    0.01594    0.01448    0.01996
O16   4    0.623338    0.219021    0.583073    11.00000    0.06574    0.05730 =
         0.05649    0.02015    0.01668    0.01604
AFIX  83
H16   2    0.640417    0.212256    0.574199    11.00000   -1.50000
AFIX   0
C101  1    0.540372    0.326158    0.461678    11.00000    0.15708    0.04695 =
         0.04698    0.00792    0.00742    0.03903
C102  1    0.549283    0.353812    0.481864    11.00000    0.09988    0.05353 =
         0.04227    0.00692    0.00389    0.02288
C103  1    0.550551    0.393494    0.476628    11.00000    0.05586    0.05019 =
         0.04351    0.00589    0.00282    0.01466
C104  1    0.559103    0.419101    0.497232    11.00000    0.05776    0.03735 =
         0.04591    0.00793    0.00375    0.00628
C105  1    0.565070    0.405938    0.520671    11.00000    0.05622    0.05813 =
         0.04534    0.00991    0.00518    0.01076
AFIX  43
H105  2    0.569678    0.422294    0.533731    11.00000   -1.20000
AFIX   0
C106  1    0.564517    0.366646    0.526198    11.00000    0.07348    0.04360 =
         0.04659    0.01248    0.00952    0.01971
C107  1    0.558551    0.342653    0.505630    11.00000    0.09385    0.04676 =
         0.04869    0.00539    0.01118    0.03296
AFIX  43
H107  2    0.561107    0.317693    0.508482    11.00000   -1.20000
AFIX   0
C108  1    0.562231    0.458787    0.490965    11.00000    0.06881    0.04992 =
         0.05324    0.01140    0.00182    0.00349
AFIX  33
H10A  2    0.556749    0.462408    0.473419    11.00000   -1.50000
H10B  2    0.586671    0.466991    0.494371    11.00000   -1.50000
H10C  2    0.545284    0.472474    0.501075    11.00000   -1.50000
AFIX   0
C109  1    0.569776    0.354140    0.550267    11.00000    0.04862    0.05985 =
         0.04187    0.01315    0.01395    0.01951
C110  1    0.581054    0.316721    0.556521    11.00000    0.05224    0.04375 =
         0.04781    0.00744    0.00376    0.01182
C111  1    0.566055    0.298526    0.577415    11.00000    0.05514    0.04614 =
         0.04621    0.00244    0.00502    0.00667
AFIX  43
H111  2    0.546708    0.309264    0.586065    11.00000   -1.20000
AFIX   0
C112  1    0.579348    0.264774    0.585584    11.00000    0.06243    0.04099 =
         0.05103    0.00540    0.01245    0.00121
C113  1    0.608739    0.249687    0.573305    11.00000    0.06123    0.03907 =
         0.04135    0.00488    0.00479    0.00314
C114  1    0.624523    0.267344    0.552076    11.00000    0.06120    0.05223 =
         0.05074    0.01643    0.01371    0.02397
C115  1    0.609121    0.300116    0.543482    11.00000    0.09706    0.06668 =
         0.04888    0.02937    0.03378    0.04068
AFIX  43
H115  2    0.617954    0.310824    0.528773    11.00000   -1.20000
AFIX   0
C116  1    0.565703    0.246181    0.608684    11.00000    0.10711    0.05055 =
         0.09850    0.02005    0.05859    0.01759
AFIX  33
H11A  2    0.545543    0.259737    0.615546    11.00000   -1.50000
H11B  2    0.584980    0.244883    0.620951    11.00000   -1.50000
H11C  2    0.557773    0.221913    0.604476    11.00000   -1.50000
AFIX   0
C117  1    0.656812    0.250711    0.538834    11.00000    0.06623    0.06217 =
         0.06586    0.01512    0.02468    0.02063
C118  1    0.567168    0.379456    0.572779    11.00000    0.06357    0.04849 =
         0.04495    0.01091   -0.00154    0.00373
C119  1    0.535442    0.389889    0.583198    11.00000    0.05309    0.05127 =
         0.05033   -0.00071    0.00785    0.00210
C120  1    0.532553    0.409023    0.605354    11.00000    0.08572    0.05930 =
         0.04958   -0.00010    0.01811    0.01529
AFIX  43
H120  2    0.509849    0.414179    0.612411    11.00000   -1.20000
AFIX   0
C121  1    0.565093    0.420610    0.617073    11.00000    0.09816    0.06214 =
         0.05144   -0.00072    0.01387   -0.01003
AFIX  43
H121  2    0.564226    0.434469    0.631781    11.00000   -1.20000
AFIX   0
C122  1    0.598724    0.411088    0.606396    11.00000    0.08116    0.06065 =
         0.05215    0.00628   -0.00824   -0.00139
AFIX  43
H122  2    0.620491    0.418067    0.614087    11.00000   -1.20000
AFIX   0
C123  1    0.599134    0.391210    0.584310    11.00000    0.05011    0.05609 =
         0.05610    0.01344    0.00083    0.00971
CL11  3    0.494174    0.375633    0.569752    11.00000    0.05630    0.07970 =
         0.07271   -0.01510    0.00250    0.00792
CL12  3    0.641345    0.380292    0.570880    11.00000    0.05343    0.08580 =
         0.07290    0.00903    0.00364    0.00773
O21   4    0.452021    0.362843    0.419119    11.00000    0.07682    0.06595 =
         0.04995   -0.01100    0.01470   -0.01920
O22   4    0.394119    0.348221    0.417969    11.00000    0.07316    0.08951 =
         0.05432   -0.02448    0.00434   -0.02178
O23   4    0.469687    0.388637    0.468112    11.00000    0.05939    0.06274 =
         0.04072    0.00122    0.00494    0.00698
O24   4    0.262971    0.333326    0.455946    11.00000    0.08930    0.05288 =
         0.11602   -0.00150   -0.02718   -0.00768
O25   4    0.213425    0.347448    0.435043    11.00000    0.05478    0.06983 =
         0.09129    0.00287   -0.00589   -0.01371
O26   4    0.203838    0.413046    0.419084    11.00000    0.05141    0.07091 =
         0.05942    0.00662   -0.01143   -0.01240
AFIX  83
H26   2    0.199507    0.391206    0.420902    11.00000   -1.50000
AFIX   0
C201  1    0.419938    0.365536    0.427052    11.00000    0.06672    0.05747 =
         0.04208   -0.00512    0.00713   -0.01003
C202  1    0.411269    0.392340    0.448567    11.00000    0.06607    0.05615 =
         0.03771   -0.00092    0.00486   -0.01354
C203  1    0.438636    0.401713    0.467622    11.00000    0.04957    0.05265 =
         0.03961    0.00420    0.00327   -0.01048
C204  1    0.428038    0.427796    0.487103    11.00000    0.05597    0.05372 =
         0.03542    0.00135   -0.00032    0.00166
C205  1    0.394980    0.444312    0.485863    11.00000    0.05210    0.06027 =
         0.03361   -0.00381   -0.00162   -0.00571
AFIX  43
H205  2    0.389397    0.462434    0.497559    11.00000   -1.20000
AFIX   0
C206  1    0.368106    0.434825    0.467064    11.00000    0.05553    0.06247 =
         0.03914    0.00392   -0.00324   -0.00662
C207  1    0.378001    0.407742    0.449034    11.00000    0.05207    0.05724 =
         0.03934   -0.00301   -0.00432   -0.00580
AFIX  43
H207  2    0.360773    0.400456    0.437142    11.00000   -1.20000
AFIX   0
C208  1    0.456237    0.435392    0.507481    11.00000    0.06304    0.07602 =
         0.04627   -0.00895   -0.00794    0.00115
AFIX  33
H20A  2    0.477398    0.420401    0.504684    11.00000   -1.50000
H20B  2    0.445982    0.429879    0.523723    11.00000   -1.50000
H20C  2    0.463156    0.460698    0.506918    11.00000   -1.50000
AFIX   0
C209  1    0.335387    0.452735    0.466263    11.00000    0.05349    0.06700 =
         0.03846    0.00111   -0.00689   -0.00904
C210  1    0.303143    0.440657    0.452155    11.00000    0.04524    0.07032 =
         0.04288    0.00700   -0.00771   -0.01061
C211  1    0.279915    0.467220    0.441202    11.00000    0.05210    0.06963 =
         0.03773    0.00166   -0.00491   -0.01243
AFIX  43
H211  2    0.286967    0.491623    0.442001    11.00000   -1.20000
AFIX   0
C212  1    0.247252    0.458790    0.429362    11.00000    0.04667    0.07164 =
         0.04054    0.00882   -0.00366   -0.01334
C213  1    0.236168    0.420911    0.429384    11.00000    0.04507    0.06104 =
         0.05035    0.00209   -0.00327   -0.00881
C214  1    0.258511    0.394297    0.441338    11.00000    0.05097    0.06288 =
         0.05941    0.01037   -0.00612   -0.01197
C215  1    0.291806    0.405060    0.452117    11.00000    0.05174    0.06632 =
         0.04982    0.01077   -0.00746   -0.00743
AFIX  43
H215  2    0.306668    0.387401    0.459484    11.00000   -1.20000
AFIX   0
C216  1    0.221878    0.487007    0.418969    11.00000    0.05209    0.06367 =
         0.05878    0.00997   -0.00796   -0.00435
AFIX  33
H21A  2    0.200929    0.475209    0.411698    11.00000   -1.50000
H21B  2    0.234266    0.500957    0.406221    11.00000   -1.50000
H21C  2    0.214124    0.502997    0.432307    11.00000   -1.50000
AFIX   0
C217  1    0.244325    0.356075    0.444121    11.00000    0.06628    0.05203 =
         0.07125   -0.00827   -0.00681   -0.00268
C218  1    0.330633    0.487718    0.480698    11.00000    0.03996    0.06826 =
         0.04132    0.00225   -0.00558   -0.00392
C219  1    0.307658    0.488782    0.501932    11.00000    0.05056    0.10117 =
         0.04428    0.00705   -0.00370   -0.01071
C220  1    0.297485    0.519474    0.514031    11.00000    0.06541    0.11909 =
         0.04833   -0.00296    0.00243    0.01699
AFIX  43
H220  2    0.281717    0.518763    0.527796    11.00000   -1.20000
AFIX   0
C221  1    0.312399    0.554241    0.504533    11.00000    0.08128    0.09932 =
         0.06129   -0.01563   -0.00728    0.03391
AFIX  43
H221  2    0.305869    0.576154    0.512213    11.00000   -1.20000
AFIX   0
C222  1    0.336081    0.554334    0.484226    11.00000    0.07759    0.06422 =
         0.06608   -0.00665   -0.01038    0.00396
AFIX  43
H222  2    0.345919    0.576155    0.478301    11.00000   -1.20000
AFIX   0
C223  1    0.345084    0.520965    0.472657    11.00000    0.05251    0.07701 =
         0.04034   -0.00599   -0.00404    0.00835
CL21  3    0.292545    0.447173    0.514029    11.00000    0.07625    0.12328 =
         0.04799    0.01159    0.00434   -0.02966
CL22  3    0.374497    0.521841    0.447015    11.00000    0.06736    0.07295 =
         0.05570    0.00805    0.00687   -0.00229
O31   4    0.524466    0.385853    0.399829    11.00000    0.07260    0.04752 =
         0.04471   -0.00505    0.01663    0.00080
O32   4    0.547746    0.410755    0.365320    11.00000    0.10622    0.05859 =
         0.04170   -0.00803    0.01721   -0.00302
O33   4    0.484977    0.438953    0.427090    11.00000    0.04733    0.04777 =
         0.04500    0.00339    0.00771   -0.00174
O34   4    0.576288    0.496884    0.301339    11.00000    0.09384    0.10784 =
         0.04222    0.01006   -0.01415   -0.03501
O35   4    0.629436    0.508526    0.284664    11.00000    0.13437    0.18936 =
         0.04012   -0.03160    0.01516   -0.08399
O36   4    0.683719    0.525725    0.311409    11.00000    0.08412    0.07408 =
         0.05088   -0.01217    0.02173   -0.01269
AFIX  83
H36   2    0.672741    0.518707    0.298812    11.00000   -1.50000
AFIX   0
C301  1    0.535052    0.413765    0.387205    11.00000    0.06874    0.04796 =
         0.03630   -0.00249    0.00415    0.00214
C302  1    0.534166    0.451265    0.398761    11.00000    0.04472    0.04460 =
         0.03587   -0.00042   -0.00278    0.00474
C303  1    0.507411    0.461239    0.418137    11.00000    0.03980    0.05263 =
         0.04200   -0.00381   -0.00585    0.00375
C304  1    0.509003    0.498459    0.427435    11.00000    0.04498    0.04087 =
         0.04309    0.00027    0.00533    0.00313
C305  1    0.535162    0.521395    0.419843    11.00000    0.04542    0.05165 =
         0.03990   -0.00475    0.00394    0.00348
AFIX  43
H305  2    0.536359    0.544356    0.427340    11.00000   -1.20000
AFIX   0
C306  1    0.561428    0.512607    0.400828    11.00000    0.04143    0.03933 =
         0.03940   -0.00354    0.00076   -0.00095
C307  1    0.558801    0.475288    0.390435    11.00000    0.04952    0.04713 =
         0.03787   -0.00376    0.00257   -0.00009
AFIX  43
H307  2    0.574817    0.468294    0.377683    11.00000   -1.20000
AFIX   0
C308  1    0.479425    0.509720    0.446478    11.00000    0.05058    0.05762 =
         0.05658   -0.01049    0.01890    0.00432
AFIX  33
H30A  2    0.463423    0.489396    0.449554    11.00000   -1.50000
H30B  2    0.465580    0.529788    0.439765    11.00000   -1.50000
H30C  2    0.490777    0.517016    0.462022    11.00000   -1.50000
AFIX   0
C309  1    0.589519    0.535691    0.394522    11.00000    0.03908    0.05206 =
         0.03426   -0.00262   -0.00550   -0.00261
C310  1    0.612925    0.531117    0.372704    11.00000    0.04697    0.04620 =
         0.03733    0.00085   -0.00090   -0.00699
C311  1    0.650736    0.542453    0.374064    11.00000    0.04010    0.06109 =
         0.03787   -0.00196   -0.00432   -0.00243
AFIX  43
H311  2    0.659427    0.551798    0.389249    11.00000   -1.20000
AFIX   0
C312  1    0.674411    0.540104    0.354063    11.00000    0.04869    0.04979 =
         0.04801   -0.00670    0.00034    0.00098
C313  1    0.660785    0.527127    0.330838    11.00000    0.06327    0.05750 =
         0.04224   -0.00098    0.00558   -0.00372
C314  1    0.624133    0.516848    0.328308    11.00000    0.07836    0.05987 =
         0.03879   -0.00193    0.00023   -0.02229
C315  1    0.600417    0.518784    0.349153    11.00000    0.05726    0.05803 =
         0.03742   -0.00203   -0.00492   -0.01019
AFIX  43
H315  2    0.576114    0.511798    0.347308    11.00000   -1.20000
AFIX   0
C316  1    0.712914    0.554356    0.355540    11.00000    0.05166    0.07930 =
         0.05061   -0.00577    0.00463    0.00513
AFIX  33
H31A  2    0.725106    0.550087    0.339764    11.00000   -1.50000
H31B  2    0.725778    0.541957    0.368817    11.00000   -1.50000
H31C  2    0.712442    0.580121    0.358983    11.00000   -1.50000
AFIX   0
C317  1    0.609269    0.506659    0.303079    11.00000    0.11332    0.09012 =
         0.03669    0.00060   -0.00172   -0.04549
C318  1    0.597632    0.568347    0.410438    11.00000    0.04285    0.04850 =
         0.03943   -0.00179    0.00261   -0.00506
C319  1    0.614012    0.564926    0.433888    11.00000    0.04415    0.05326 =
         0.04626   -0.00241    0.00082   -0.00306
C320  1    0.625063    0.594809    0.448121    11.00000    0.06469    0.06269 =
         0.04601   -0.01139   -0.00021   -0.01113
AFIX  43
H320  2    0.635913    0.591618    0.463845    11.00000   -1.20000
AFIX   0
C321  1    0.619480    0.629909    0.438228    11.00000    0.06470    0.05042 =
         0.06257   -0.01092    0.00778   -0.00686
AFIX  43
H321  2    0.626960    0.650383    0.447268    11.00000   -1.20000
AFIX   0
C322  1    0.602867    0.633948    0.415060    11.00000    0.06095    0.05209 =
         0.06589    0.00358    0.00758    0.00187
AFIX  43
H322  2    0.598801    0.657131    0.408416    11.00000   -1.20000
AFIX   0
C323  1    0.592375    0.603375    0.401882    11.00000    0.04758    0.06166 =
         0.04521    0.00046    0.01039   -0.00609
CL31  3    0.622717    0.521567    0.446469    11.00000    0.06731    0.05780 =
         0.04313    0.00308   -0.00751   -0.00077
CL32  3    0.568774    0.610387    0.373510    11.00000    0.06103
O1    4    0.426782    0.479191    0.363141    11.00000    0.12076
C1    1    0.431966    0.440428    0.364528    11.00000    0.12849
AFIX  23
H1A   2    0.449125    0.433796    0.377719    11.00000   -1.20000
H1B   2    0.440189    0.430412    0.348552    11.00000   -1.20000
AFIX   0
C2    1    0.391192    0.427597    0.371193    11.00000    0.15091
AFIX  23
H2A   2    0.377942    0.420873    0.356025    11.00000   -1.20000
H2B   2    0.391466    0.406884    0.382627    11.00000   -1.20000
AFIX   0
C3    1    0.374783    0.459285    0.383113    11.00000    0.12766
AFIX  23
H3A   2    0.371335    0.454712    0.400992    11.00000   -1.20000
H3B   2    0.351085    0.464234    0.375637    11.00000   -1.20000
AFIX   0
C4    1    0.398936    0.490615    0.379527    11.00000    0.12080
AFIX  23
H4A   2    0.385565    0.510945    0.372244    11.00000   -1.20000
H4B   2    0.409169    0.498346    0.395554    11.00000   -1.20000
AFIX   0
O1W   4    0.528941    0.457648    0.328300    11.00000    0.06436    0.08338 =
         0.05873    0.00522   -0.00738   -0.00516
O2W   4    0.524784    0.344625    0.360952    11.00000    0.06357    0.06961 =
         0.06987   -0.03042   -0.00784    0.01779
O3W   4    0.647595    0.155032    0.501244    11.00000    0.10396
HKLF 4
 
REM  RUSPAI_2 in I41/acd #142
REM R1 =  0.2093 for   12524 Fo > 4sig(Fo)  and  0.2346 for all   17934 data
REM    947 parameters refined using      0 restraints
 
END
 
WGHT      0.2000      0.0000
 
REM Highest difference peak  3.630,  deepest hole -2.557,  1-sigma level  0.280
Q1    1   0.7609  0.2998  0.4782  11.00000  0.05    3.63
Q2    1   0.3447  0.3230  0.4519  11.00000  0.05    3.06
Q3    1   0.4596  0.3508  0.3653  11.00000  0.05    2.94
Q4    1   0.4997  0.3079  0.3535  11.00000  0.05    2.78
Q5    1   0.5867  0.1980  0.5188  11.00000  0.05    2.41
;
_shelx_res_checksum              95359
